# Supplementary material for: Indole decreases the virulence of the bivalve model pathogens Vibrio tasmaniensis LGP32 and Vibrio crassostreae J2-9
Source: Sci Rep. 2022 Apr 6;12:5749. doi: 10.1038/s41598-022-09799-1 (PMC8986839; doi:10.1038/s41598-022-09799-1)
Supplement: Supplementary file 1 — Supplementary Table S1. [file 41598_2022_9799_MOESM1_ESM.xlsx]

## Sheet: Table S1
Table S1. Genes differentially expressed in Vibrio tasmaniensis LGP32 in the presence of 500 µM indole
Gene	Control_1	Control_2	Control_3	Ind500_1	Ind500_2	Ind500_3	logFC	type	pvalue	qvalue	NR_tophit_descrip
VS_RS18030	0	0	0	6.522	5.306	0	11.9453	up	0.00973235	0.0241	membrane protein
VS_RS08215	0	0	0	0.886	4.508	4.821	11.7339	up	0.00276552	0.00799595	Conserved hypothetical protein
VS_RS04910	48.851	156.876	124.012	3231.15	4591.59	4011.94	5.16554	up	1.14529e-57	6.74574e-55	MULTISPECIES: DUF3360 family protein
VS_RS20695	0	0	1.762	10.536	22.253	22.92	4.98025	up	9.79833e-11	1.24687e-09	ABC transporter permease
VS_RS19085	8.047	0	0	45.076	42.315	56.574	4.16062	up	1.05613e-06	6.78259e-06	putative ATP synthase subunit C
VS_RS10390	21.179	31.874	28.117	443.176	463.212	491.977	4.1066	up	3.96649e-40	1.02211e-37	3-hydroxyacyl-[acyl-carrier-protein] dehydratase FabA
VS_RS10385	44.536	46.565	47.008	775.314	775.734	754.992	4.06151	up	1.34569e-38	2.77414e-36	PfaB family protein
VS_RS20895	40.214	31.141	24.641	481.869	505.635	550.236	4.00165	up	3.73505e-35	5.92293e-33	MerR family transcriptional regulator
VS_RS00770	1.282	0	0	9.941	5.616	2.403	3.80519	up	0.00175631	0.00537046	HAD family hydrolase
VS_RS10020	1.173	0	0	3.032	5.14	7.696	3.75443	up	0.00175631	0.00537046	enoyl-CoA hydratase/isomerase family protein
VS_RS15560	79.461	52.874	51.553	681.302	853.579	934.607	3.74729	up	1.57092e-33	1.9627e-31	maltoporin
VS_RS08450	2.558	24.036	26.969	246.368	223.644	233.807	3.71582	up	2.2543e-29	1.82245e-27	SulP family inorganic anion transporter
VS_RS09505	45.492	99.629	94.799	1211.77	766.996	800.155	3.53388	up	3.82527e-31	3.84672e-29	Hypothetical protein VS_2027
VS_RS10305	0	0	2.979	8.218	16.714	8.939	3.50583	up	0.00899158	0.0224712	MULTISPECIES: helix-hairpin-helix domain-containing protein
VS_RS20135	49.513	114.699	86.814	648.336	1037.3	989.686	3.41379	up	6.18944e-29	4.81491e-27	MULTISPECIES: acetate/propionate family kinase
VS_RS02900	138.053	383.541	433.252	2971.68	3568	3279	3.36218	up	5.65912e-29	4.48703e-27	hypothetical protein
VS_RS20890	77.77	70.349	71.296	699.384	791.268	746.469	3.34989	up	7.00934e-26	3.85327e-24	N-acetyltransferase
VS_RS11170	93.883	63.768	65.19	631.199	627.535	928.852	3.29524	up	1.77624e-27	1.22057e-25	Trehalose-6-phosphate hydrolase
VS_RS04445	631.112	1184	1074.67	7102.35	10609.9	10124.2	3.26794	up	1.62949e-28	1.22152e-26	bifunctional acetaldehyde-CoA/alcohol dehydrogenase
VS_RS10395	19.792	46.102	38.733	323.593	341.33	317.599	3.2312	up	3.03692e-25	1.58497e-23	PfaD family polyunsaturated fatty acid/polyketide biosynthesis protein
VS_RS03270	47.592	58.178	46.192	413.818	467.766	500.307	3.18484	up	1.4868e-24	7.21183e-23	MULTISPECIES: rod shape-determining protein RodA
VS_RS13760	796.701	1712.16	1170.87	10700.2	9873.8	12735.6	3.17827	up	3.68575e-27	2.41212e-25	MULTISPECIES: carbamate kinase
VS_RS20415	2.503	10.078	0	40.981	43.87	28.153	3.16675	up	1.06028e-06	6.79631e-06	hypothetical protein
VS_RS15800	155.806	135.367	109.906	1054.2	1125.22	1405.32	3.1599	up	3.35082e-26	1.97363e-24	Conserved hypothetical protein
VS_RS17385	49.87	76.617	71.509	658.664	574.526	530.008	3.15463	up	2.04612e-25	1.0956e-23	putative glycine betaine transporter
VS_RS04500	2.192	8.827	16.434	73.677	65.321	104.798	3.1505	up	2.293e-11	3.18317e-10	MULTISPECIES: DUF2753 family protein
VS_RS17350	211.641	203.062	198.335	1873.36	1581.04	1933.12	3.13557	up	5.78162e-26	3.2213e-24	reactive intermediate/imine deaminase
VS_RS03575	24.913	34.519	32.761	254.186	261.317	293.434	3.13326	up	2.02871e-24	9.726e-23	membrane protein
VS_RS11175	61.561	161.672	132.94	978.058	964.159	1133.48	3.11025	up	2.75632e-25	1.45696e-23	PTS system trehalose-specific EIIBC component
VS_RS06185	62.458	83.837	70.238	578.952	585.127	680.48	3.0906	up	6.07319e-23	2.63576e-21	hypothetical protein
VS_RS09370	48.899	19.691	30.932	265.497	245.359	336.917	3.09055	up	1.03e-20	3.66093e-19	DUF2927 domain-containing protein
VS_RS21670	22.703	55.407	65.761	333.513	418.765	442.094	3.05338	up	4.28302e-22	1.71446e-20	MULTISPECIES: protein translocase subunit SecF
VS_RS04630	330.17	545.999	629.55	3741.25	4445.61	4094.18	3.02791	up	4.82329e-25	2.39595e-23	Phosphate acetyltransferase
VS_RS05285	61.45	216.162	274.032	648.29	2031.73	1694.36	2.98726	up	1.26279e-22	5.25909e-21	MULTISPECIES: L-alanine exporter AlaE
VS_RS03265	97.623	45.711	63.827	525.35	550.183	553.343	2.97503	up	8.02391e-22	3.15072e-20	RlpA-like lipoprotein
VS_RS20445	243.59	205.417	239.307	1422.7	1452.39	1991.45	2.82175	up	1.39574e-21	5.2795e-20	hydrolase
VS_RS19200	77.364	145.131	123.162	743.857	857.779	834.445	2.81714	up	5.85562e-21	2.11778e-19	ABC transporter permease
VS_RS21840	36.911	17.891	11.53	115.756	123.112	207.606	2.75074	up	8.69268e-16	2.03636e-14	MULTISPECIES: carbamate kinase
VS_RS17480	56.376	104.376	109.307	549.527	573.334	687.025	2.74454	up	1.28838e-19	4.2496e-18	tellurium resistance protein
VS_RS02220	781.401	776.725	901.834	5249.03	5878.53	5310.69	2.74035	up	3.17543e-21	1.16895e-19	glutamate synthase large subunit
VS_RS04635	434.944	656.527	786.083	3477.28	4640.11	4421.51	2.73948	up	4.72711e-21	1.72477e-19	MULTISPECIES: acetate kinase
VS_RS07965	40.251	79.179	74.14	455.745	431.85	392.935	2.72579	up	1.80413e-19	5.72187e-18	L-cystine transporter
VS_RS16025	14.502	14.6	15.856	88.531	78.382	126.885	2.70809	up	5.24931e-13	8.79792e-12	hypothetical protein
VS_RS15805	131.306	126.592	104.984	647.542	726.119	908.515	2.65283	up	2.22139e-19	6.99144e-18	VWA domain-containing protein
VS_RS15675	132.888	138.213	141.648	816.084	873.864	876.013	2.63615	up	1.47876e-19	4.83882e-18	MULTISPECIES: glycogen/starch/alpha-glucan phosphorylase
VS_RS19990	37.225	46.123	56.352	283.797	278.574	295.269	2.61801	up	2.08824e-13	3.74339e-12	hypothetical protein
VS_RS02225	14.993	28.174	11.24	85.279	106.874	141.481	2.61634	up	8.9876e-14	1.64693e-12	TIGR01212 family radical SAM protein
VS_RS02215	458.603	459.722	559.249	2896.9	2990.97	3091.42	2.60337	up	2.71592e-19	8.48314e-18	glutamate synthase subunit beta
VS_RS17210	64.468	84.522	78.68	454.82	482.248	434.282	2.59056	up	1.17723e-16	3.07198e-15	antibiotic acetyltransferase
VS_RS19205	197.011	508.907	388.122	2134.81	2233.96	2143.95	2.57359	up	7.71317e-19	2.30445e-17	MULTISPECIES: microcin C ABC transporter permease YejB
VS_RS12520	81.937	236.886	194.074	892.392	1122.98	1012.87	2.56173	up	3.65229e-18	1.06797e-16	iron ABC transporter permease
VS_RS10860	115.382	201.629	134.649	870.558	854.802	865.29	2.52	up	1.82087e-16	4.663e-15	MULTISPECIES: DUF2069 domain-containing protein
VS_RS17745	7.752	2.601	10.897	40.087	40.767	39.969	2.50719	up	1.39455e-06	8.75151e-06	MULTISPECIES: hypothetical protein
VS_RS07160	6.066	4.885	9.095	51.23	39.341	22.745	2.49879	up	6.86713e-08	5.42398e-07	acyltransferase
VS_RS03570	77.933	61.534	84.489	406.937	376.343	442.633	2.45255	up	5.40376e-15	1.12524e-13	DUF3261 domain-containing protein
VS_RS19095	10.364	9.275	22.663	72.948	75.699	79.346	2.43011	up	5.25844e-09	5.21167e-08	MULTISPECIES: ATP synthase subunit delta 2
VS_RS14950	92.827	109.616	129.385	576.712	551.484	636.663	2.41103	up	2.79314e-16	6.95088e-15	phosphoethanolamine--lipid A transferase
VS_RS04670	112.18	301.155	250.553	1313.23	1153.62	1041.09	2.40161	up	7.44286e-16	1.76362e-14	Disulfide bond formation protein B
VS_RS12530	16.093	19.442	15.836	72.816	83.925	113.901	2.39729	up	3.99412e-12	6.01985e-11	cobalt-precorrin-5B (C(1))-methyltransferase
VS_RS13755	894.326	704.785	477.453	3199.16	3269.15	4470.04	2.39712	up	1.01006e-16	2.65253e-15	MULTISPECIES: arginine deiminase
VS_RS10495	171.053	170.98	189.858	839.55	910.15	1012.13	2.37642	up	1.12116e-15	2.55388e-14	MULTISPECIES: zinc ABC transporter permease subunit ZnuB
VS_RS19075	28.464	57.309	57.794	237.13	278.574	226.801	2.37065	up	7.21955e-12	1.04443e-10	hypothetical protein
VS_RS18200	690.965	571.939	520.177	2864.31	2904.84	3445.9	2.36962	up	5.47827e-16	1.32087e-14	MULTISPECIES: NirD/YgiW/YdeI family stress tolerance protein
VS_RS05325	6.544	20.077	8.761	58.008	62.269	62.22	2.36669	up	3.19955e-10	3.79073e-09	MULTISPECIES: glycosyltransferase
VS_RS04320	2407.76	4329.32	4926.36	15723.5	23508.4	20541.8	2.35752	up	2.27099e-16	5.77981e-15	Glyceraldehyde-3-phosphate dehydrogenase A
VS_RS19195	105.177	95.411	100.731	497.548	522.706	513.022	2.34724	up	1.63783e-15	3.63053e-14	microcin C ABC transporter ATP-binding protein YejF
VS_RS18545	84.933	102.252	86.158	431.64	414.407	540.913	2.34313	up	6.02154e-15	1.24134e-13	efflux RND transporter periplasmic adaptor subunit
VS_RS09545	6.97	22.455	26.128	68.481	87.971	124.147	2.33651	up	4.11508e-10	4.79278e-09	Dethiobiotin synthetase
VS_RS19100	14.223	32.371	27.816	135.897	127.364	112.457	2.33604	up	2.07558e-13	3.73695e-12	MULTISPECIES: F0F1 ATP synthase subunit alpha
VS_RS15545	11.535	13.762	7.206	60.75	39.315	63.676	2.33266	up	2.46137e-08	2.13647e-07	SAM-dependent methyltransferase
VS_RS08380	264.417	323.319	291.072	1388.36	1451.6	1575.51	2.32894	up	9.92213e-16	2.31124e-14	Hypothetical membrane protein
VS_RS03565	36.552	37.331	41.7	202.705	167.144	207.823	2.32129	up	1.51469e-13	2.75112e-12	beta-ketoacyl-[acyl-carrier-protein] synthase family protein
VS_RS12525	123.036	173.407	111.458	599.102	664.983	770.835	2.31867	up	3.89113e-14	7.46192e-13	phosphoglycerate mutase
VS_RS05545	319.505	429.609	469.624	1750.93	2077.66	2168.21	2.2988	up	1.5397e-15	3.43144e-14	cysteine/glutathione ABC transporter ATP-binding protein/permease CydC
VS_RS19080	22.261	21.581	33.611	152.418	131.157	93.908	2.28497	up	4.00375e-11	5.35956e-10	F0F1 ATP synthase subunit A
VS_RS03320	773.971	858.812	771.73	4005.72	4126.15	3538.68	2.27905	up	2.96668e-15	6.27262e-14	MULTISPECIES: endoribonuclease YbeY
VS_RS01235	287.838	508.681	395.759	1931.37	1934.43	1881.48	2.26916	up	3.01925e-15	6.35121e-14	LysM peptidoglycan-binding domain-containing protein
VS_RS10460	136.219	260.414	189.548	647.46	1179.42	990.6	2.26498	up	6.13767e-13	1.02452e-11	MULTISPECIES: iron transporter FeoC
VS_RS11155	94.879	220.747	134.852	879.015	684.654	561.813	2.23825	up	7.37313e-14	1.3632e-12	MULTISPECIES: YitT family protein
VS_RS04905	2255.06	4365.85	4258.74	14656.6	19375.4	17202	2.23547	up	5.74759e-15	1.19082e-13	MULTISPECIES: formate C-acetyltransferase
VS_RS18795	352.272	698.131	694.24	2435.66	2894.04	2781.29	2.21694	up	1.20554e-14	2.4246e-13	DHA2 family efflux MFS transporter permease subunit
VS_RS21160	5.194	12.548	15.574	51.921	60.085	41.869	2.20737	up	2.0762e-08	1.8409e-07	MULTISPECIES: DMT family transporter
VS_RS03475	213.073	86.907	73.914	547.851	573.656	601.425	2.20416	up	1.72427e-13	3.11806e-12	MULTISPECIES: hypothetical protein
VS_RS06440	108.029	127.604	99.887	510.61	505.389	527.045	2.2013	up	4.65327e-14	8.88215e-13	hypothetical protein
VS_RS20440	459.939	799.733	626.091	2546.97	2806.49	3203.88	2.18201	up	3.85434e-14	7.42591e-13	hydratase
VS_RS13835	1.506	2.022	5.647	7.789	22.444	11.297	2.17801	up	0.0020759	0.00625653	MULTISPECIES: 3'-5' exonuclease
VS_RS09910	18.624	14.999	19.78	125.193	57.674	57.03	2.16736	up	5.69479e-09	5.59039e-08	ATP-binding cassette domain-containing protein
VS_RS19735	27.706	65.08	42.552	206.937	195.609	204.888	2.16614	up	2.30482e-12	3.53262e-11	MFS transporter
VS_RS01080	441.001	531.833	619.037	1984.49	2588.39	2553.31	2.1624	up	5.42149e-14	1.02536e-12	2,3-bisphosphoglycerate-independent phosphoglycerate mutase
VS_RS22635	193.905	284.424	149.867	1056.08	874.267	876.996	2.15991	up	4.59494e-13	7.76432e-12	hypothetical protein MED222_03650
VS_RS14650	44.182	84.973	57.471	254.603	272.216	302.899	2.15245	up	8.64364e-13	1.40861e-11	MULTISPECIES: TrkH family potassium uptake protein
VS_RS01985	1459.13	1182.69	1095.23	6113.63	5355.15	5081.69	2.1469	up	6.00179e-14	1.12479e-12	Protease degQ precursor
VS_RS01230	1025.3	1882.7	1485.46	7279.35	6464.71	5713.02	2.14686	up	7.00191e-14	1.3004e-12	hypothetical protein VS_0266
VS_RS02415	868.051	1805.12	1576.18	6571.1	6311.18	5847.34	2.14001	up	7.79375e-14	1.43454e-12	sulfite exporter TauE/SafE family protein
VS_RS13705	9.348	0	1.752	14.502	18.025	15.774	2.12119	up	0.00423588	0.0116586	MULTISPECIES: periplasmic repressor CpxP
VS_RS18535	47.988	38.899	49.059	188.525	184.897	214.41	2.11235	up	1.00335e-12	1.61595e-11	efflux RND transporter permease subunit
VS_RS07810	94.915	99.962	63.86	347.336	374.134	396.055	2.11074	up	6.5313e-13	1.08147e-11	MULTISPECIES: GGDEF domain-containing protein
VS_RS15810	167.142	269.712	262.768	950.868	989.418	1081.37	2.11069	up	4.42427e-13	7.5067e-12	VWA domain-containing protein
VS_RS03465	259.955	483.814	558.873	1777.22	1861.95	1976.12	2.10792	up	2.96639e-13	5.16052e-12	peptide chain release factor N(5)-glutamine methyltransferase
VS_RS21675	51.385	78.217	63.047	221.423	302.717	303.416	2.10287	up	1.558e-12	2.42401e-11	protein translocase subunit SecD
VS_RS07165	9.373	5.719	3.993	41.126	22.405	18.372	2.1013	up	1.80795e-06	1.10925e-05	glycosyltransferase family 1 protein
VS_RS07070	2.33	1.251	2.184	7.631	6.944	10.048	2.09404	up	0.000106234	0.00044807	methyl-accepting chemotaxis protein
VS_RS15680	77.384	88.027	87.678	305.199	341.033	433.201	2.09254	up	1.09001e-12	1.74869e-11	4-alpha-glucanotransferase
VS_RS16190	10.96	0	1.712	18.891	16.01	18.836	2.08401	up	0.00216081	0.00646987	heme utilization cystosolic carrier protein HutX
VS_RS06870	176.58	383.024	365.376	1292.93	1219.54	1399.72	2.08048	up	1.15273e-12	1.83503e-11	sulfite exporter TauE/SafE family protein
VS_RS07890	3.355	5.628	5.501	18.069	24.256	18.868	2.07868	up	1.30486e-05	6.78427e-05	cytochrome d ubiquinol oxidase subunit II
VS_RS03470	243.349	243.316	262.955	1025.08	1009.83	1126.64	2.0764	up	4.64855e-12	6.89424e-11	MULTISPECIES: hypothetical protein
VS_RS08695	1857.94	2427.95	2694.28	8981.02	10092	10268.6	2.07161	up	4.71511e-13	7.93485e-12	DNA-binding response regulator
VS_RS08700	583.304	264.153	298.524	1480.05	1582.72	1753.22	2.07125	up	6.34404e-13	1.0547e-11	sensor histidine kinase
VS_RS10855	337.107	519.289	476.878	1842.77	1882.48	1837.38	2.06079	up	1.33113e-12	2.10588e-11	MULTISPECIES: NAD(P)H:quinone oxidoreductase
VS_RS18475	83.743	127.735	125.744	451.895	482.917	467.448	2.05597	up	5.06489e-12	7.48478e-11	putative transmembrane transport protein
VS_RS19105	19.728	16.183	16.434	65.175	82.612	67.81	2.04215	up	3.20646e-08	2.72021e-07	MULTISPECIES: F0F1 ATP synthase subunit gamma
VS_RS11380	300.104	473.268	392.068	1351.15	1714.2	1729.52	2.04062	up	1.3331e-12	2.10588e-11	MULTISPECIES: NCS2 family permease
VS_RS01590	160.768	205.552	182.731	718.02	690.069	844.01	2.03625	up	1.36775e-12	2.15238e-11	TIGR02099 family protein
VS_RS07935	131.149	275.449	224.118	881.615	822.199	876.505	2.03248	up	6.68538e-12	9.7744e-11	alpha-ribazole-5'-phosphate phosphatase
VS_RS15605	14.57	3.622	8.597	32.09	35.945	41.481	2.03131	up	3.11867e-08	2.65667e-07	alpha-amylase
VS_RS18540	29.798	13.332	12.693	70.038	67.269	88.878	2.01851	up	1.10287e-08	1.02876e-07	efflux RND transporter periplasmic adaptor subunit
VS_RS16930	297.076	599.956	476.408	1410.48	1800.44	2339.19	2.01472	up	2.33307e-12	3.56268e-11	Hypothetical protein VS_II0449
VS_RS18625	14.064	11.327	5.272	50.907	32.048	39.551	1.99818	up	0.000386604	0.00142511	hypothetical protein
VS_RS03275	145.574	174.441	156.247	650.302	607.035	639.821	1.99401	up	5.28866e-12	7.78756e-11	MULTISPECIES: penicillin-binding protein 2
VS_RS07895	3.004	7.258	4.505	18.641	22.644	17.46	1.99187	up	4.19181e-06	2.39374e-05	cytochrome bd oxidase subunit I
VS_RS08305	172.903	112.602	132.771	544.236	550.204	548.724	1.97394	up	9.08933e-12	1.30123e-10	hypothetical protein
VS_RS19090	18.22	5.435	7.589	45.363	35.487	41.751	1.97222	up	7.90748e-05	0.000341746	F0F1 ATP synthase subunit B
VS_RS17320	160.465	171.207	163.872	630.295	703.196	600.729	1.96466	up	2.45524e-11	3.39406e-10	amino acid ABC transporter permease
VS_RS16970	130.165	207.223	166.66	583.07	675.873	688.131	1.94967	up	2.47034e-11	3.39507e-10	3-hydroxy-3-methylglutaryl-coenzyme A reductase
VS_RS12475	56.937	91.542	75.052	253.435	338.895	269.801	1.94742	up	5.93296e-11	7.74101e-10	PTS system glucose-specific EIICBA component
VS_RS08705	77.274	31.313	43.723	172.146	185.929	226.199	1.93961	up	3.06084e-10	3.63684e-09	hypothetical protein
VS_RS16420	1142.76	1427.25	1443.24	3950.03	4851.35	6592.61	1.93952	up	1.38666e-11	1.95126e-10	alpha/beta fold hydrolase
VS_RS14425	56.645	226.694	237.895	643.68	714.363	641.141	1.9394	up	4.3303e-11	5.72238e-10	EamA family transporter RarD
VS_RS02435	1.999	37.565	28.1	74.08	92.858	91.822	1.93511	up	9.60021e-07	6.19767e-06	hypothetical protein
VS_RS03480	216	96.143	156.272	549.78	649.352	589.613	1.93308	up	6.77045e-11	8.75064e-10	2-dehydro-3-deoxyphosphooctonate aldolase
VS_RS19170	4.593	7.398	8.609	19.792	22.544	36.168	1.92997	up	2.23889e-05	0.000110418	linear amide C-N hydrolase
VS_RS06635	82.024	134.675	145.499	438.028	446.103	493.615	1.92745	up	6.39446e-11	8.31683e-10	paraquat-inducible protein A
VS_RS04510	196.404	179.106	162.98	653.803	712.203	681.64	1.92697	up	9.54933e-11	1.21894e-09	MULTISPECIES: endonuclease III
VS_RS03595	177.511	162.361	145.25	551.01	591.109	683.281	1.91179	up	4.06462e-11	5.40594e-10	glycosyltransferase family 2 protein
VS_RS17485	87.424	360.23	343.588	870.254	1045.39	1059.67	1.91085	up	3.55708e-11	4.79276e-10	chloride channel protein EriC
VS_RS03585	190.347	265.141	240.645	821.777	873.494	912.378	1.90531	up	1.41841e-10	1.75619e-09	acyl-CoA thioesterase
VS_RS08690	1419.54	622.311	669.627	2842.24	3118.77	4169.11	1.9015	up	4.98259e-11	6.53261e-10	membrane protein
VS_RS15090	493.167	513.177	520.461	2127.07	1714.07	1856.64	1.89988	up	4.03475e-11	5.38358e-10	MULTISPECIES: choline ABC transporter permease subunit
VS_RS19995	155.722	206.16	249.883	750.078	764.676	751.883	1.8895	up	3.47061e-10	4.08838e-09	DUF2079 domain-containing protein
VS_RS08640	68.05	88.001	73.882	273.926	282.211	293.286	1.88526	up	4.22979e-10	4.91251e-09	MULTISPECIES: ABC transporter type C secreted protein
VS_RS03580	95.49	53.101	43.465	212.792	240.315	250.639	1.87351	up	3.80598e-09	3.86736e-08	outer membrane lipoprotein carrier protein LolA
VS_RS00730	21.561	53.213	28.026	143.256	117.038	116.052	1.87219	up	2.47868e-09	2.58724e-08	NCS2 family permease
VS_RS17265	221.752	233.161	187.029	614.74	855.157	873.074	1.86782	up	2.054e-09	2.17145e-08	MULTISPECIES: hypothetical protein
VS_RS06445	239.005	325.268	266.753	1003.44	998.647	1028.45	1.8666	up	1.0162e-10	1.28522e-09	Conserved hypothetical protein
VS_RS06225	109.679	160.739	139.841	508.627	482.273	494.491	1.85623	up	1.21773e-10	1.53071e-09	MFS transporter
VS_RS17755	17.223	12.61	4.402	48.578	38.424	36.694	1.85316	up	4.90637e-05	0.000221892	thioredoxin peroxidase
VS_RS16975	190.112	227.273	119.701	568.332	653.477	704.508	1.84261	up	2.78814e-09	2.87387e-08	MULTISPECIES: hypothetical protein
VS_RS20535	277.26	209.273	263.594	864.026	914.61	910.059	1.8417	up	1.42711e-10	1.76167e-09	phosphoenolpyruvate synthase
VS_RS02420	960.492	1831.11	1805.64	5774.43	5549.11	5069.56	1.83425	up	1.32083e-10	1.64633e-09	prolipoprotein diacylglyceryl transferase
VS_RS10170	94.924	124.949	123.965	363.915	396.122	458.125	1.8249	up	2.71825e-10	3.24851e-09	efflux RND transporter permease subunit
VS_RS13940	1776.61	2907.27	2602.72	8368.91	8838.21	8580.9	1.82338	up	1.52186e-10	1.87302e-09	MULTISPECIES: DNA-directed RNA polymerase subunit beta'
VS_RS01240	229.603	410.136	336.945	1079.81	1160.47	1204.98	1.81865	up	2.23068e-10	2.713e-09	DNA mismatch repair endonuclease MutL
VS_RS06435	224.958	231.825	204.014	726.716	628.381	967.329	1.81335	up	9.57044e-10	1.06072e-08	chemotaxis protein MotB
VS_RS06175	80.24	86.094	81.766	264.974	295.416	311.342	1.81295	up	3.72003e-10	4.34496e-09	hybrid sensor histidine kinase/response regulator
VS_RS11015	783.734	1477.68	1272.98	4266.71	3983.05	4120.71	1.80736	up	2.41989e-10	2.91731e-09	sigma E protease regulator RseP
VS_RS13205	8079.66	13326.4	12632	40145.2	40304.3	38411.3	1.80405	up	2.32447e-10	2.81876e-09	MULTISPECIES: preprotein translocase subunit SecY
VS_RS15815	124.037	182.101	136.217	469.348	479.011	595.908	1.80364	up	3.74693e-09	3.82391e-08	Conserved hypothetical protein
VS_RS10850	358.593	470.393	455.701	1482.01	1516.68	1482.13	1.80234	up	9.53283e-10	1.0594e-08	MULTISPECIES: arsenate reductase (glutaredoxin)
VS_RS09920	7.636	17.296	14.312	47.299	43.919	45.633	1.80198	up	1.14456e-07	8.73892e-07	Fe(3+)-hydroxamate ABC transporter permease FhuB
VS_RS08385	312.986	330.689	353.141	931.825	1164.17	1379.17	1.80168	up	4.27773e-10	4.95423e-09	YcjX family protein
VS_RS02365	422.977	410.227	431.898	1564.54	1520.37	1319.02	1.79953	up	4.34895e-10	5.02261e-09	MULTISPECIES: thiol:disulfide interchange protein
VS_RS06520	77.184	86.228	75.476	227.238	281.515	322.671	1.79924	up	1.08639e-09	1.18812e-08	GGDEF domain-containing protein
VS_RS05195	645.129	1064.48	1135.41	3200.32	3395.29	3304.04	1.79894	up	5.14168e-10	5.90506e-09	MULTISPECIES: cyd operon protein YbgE
VS_RS19690	3.221	0	8.05	12.031	15.058	12.079	1.79679	up	0.00301802	0.00860534	Conserved hypothetical protein
VS_RS07105	14.447	31.028	27.078	124.512	75.975	51.465	1.796	up	3.14162e-05	0.000149227	MULTISPECIES: anti-sigma factor antagonist
VS_RS01595	299.078	288.097	305.555	1043.14	965.243	1089.57	1.79501	up	7.20706e-10	8.20848e-09	MULTISPECIES: carbon-nitrogen hydrolase family protein
VS_RS12550	55.251	41.467	30.064	142.339	148.92	148.698	1.79499	up	5.07901e-09	5.05815e-08	cobalamin biosynthesis protein
VS_RS19110	17.199	26.78	32.236	85.379	88.637	89.644	1.79049	up	4.08044e-08	3.4125e-07	F0F1 ATP synthase subunit beta
VS_RS09365	327.586	135.673	148.36	599.278	695.901	808.242	1.78203	up	1.54751e-09	1.66156e-08	MULTISPECIES: ABC transporter ATP-binding protein
VS_RS19790	21.892	62.036	52.43	164.914	149.947	152.017	1.77562	up	1.3059e-08	1.19384e-07	putative permease
VS_RS06190	242.809	199.927	223.593	717.389	732.765	830.372	1.77506	up	6.19466e-10	7.09461e-09	type VI secretion system membrane subunit TssM
VS_RS17735	23.838	13.332	22.34	59.921	62.679	80.075	1.76791	up	2.97625e-05	0.000142356	hypothetical protein
VS_RS13455	60.934	95.054	80.253	346.31	236.716	213.045	1.75262	up	2.96054e-08	2.53243e-07	Anthranilate synthase component II
VS_RS12535	82.35	54.299	21.663	144.433	196.268	192.316	1.75139	up	8.02547e-08	6.29069e-07	MULTISPECIES: precorrin-8X methylmutase
VS_RS12830	108.067	116.614	113.187	418.193	351.003	367.476	1.75028	up	2.54984e-08	2.20398e-07	DNA polymerase III subunit chi
VS_RS01600	230.8	260.23	247.187	804.159	788.329	887.062	1.74796	up	1.43305e-09	1.54268e-08	metalloprotease TldD
VS_RS01815	631.639	937.511	1018.16	2271.66	3449.94	2954.23	1.74555	up	1.0378e-09	1.13799e-08	MULTISPECIES: pyruvate kinase PykF
VS_RS12010	7.352	8.351	6.36	19.496	27.263	27.039	1.74182	up	9.07655e-06	4.88546e-05	type IV-A pilus assembly ATPase PilB
VS_RS14945	30.382	12.548	16.426	70.496	67.595	60.248	1.74045	up	2.66663e-06	1.58651e-05	putative transferase
VS_RS12545	39.73	21.959	21.902	85.602	100.369	93.111	1.73923	up	6.28255e-07	4.21872e-06	precorrin-2 C(20)-methyltransferase
VS_RS13335	324.754	584.305	462.979	1458.95	1535.18	1567.5	1.73323	up	5.16908e-09	5.13545e-08	sulfurtransferase complex subunit TusB
VS_RS20845	48.116	19.251	19.511	93.302	95.696	99.752	1.73272	up	2.47175e-08	2.14097e-07	glycosidase
VS_RS07905	30.146	31.668	21.495	72.294	99.368	105.052	1.73182	up	7.58961e-08	5.96037e-07	Uncharacterized protein VS_1692
VS_RS05660	6.928	11.625	5.681	20.153	22.013	38.158	1.72867	up	5.42031e-05	0.000243177	J domain-containing protein
VS_RS10270	174.123	394.731	362.095	937.064	1050.83	1092.32	1.72625	up	1.92667e-09	2.04207e-08	2-succinyl-5-enolpyruvyl-6-hydroxy-3-cyclohexene-1-carboxylate synthase
VS_RS09285	304.737	605.207	473.506	1296.2	1453.75	1815.37	1.72245	up	2.06928e-09	2.182e-08	MULTISPECIES: cardiolipin synthase
VS_RS09950	82.303	128.174	109.514	342.897	334.368	376.811	1.71987	up	3.82608e-09	3.87591e-08	cytochrome c biogenesis protein
VS_RS13485	132.896	147.167	104.822	414.229	396.021	448.488	1.70947	up	1.05599e-08	9.94024e-08	MULTISPECIES: Dam family site-specific DNA-(adenine-N6)-methyltransferase
VS_RS13765	2278.67	1391.31	1179.07	4920.91	4412.54	6504.59	1.70762	up	2.49747e-09	2.60027e-08	MULTISPECIES: ornithine carbamoyltransferase
VS_RS13040	187.459	158.669	148.098	499.974	510.904	599.237	1.70391	up	3.05938e-09	3.14559e-08	translocation/assembly module TamB
VS_RS05550	588.145	1231.15	1143.38	3021.93	3497.39	3128.26	1.70326	up	2.37455e-09	2.48484e-08	cysteine/glutathione ABC transporter permease/ATP-binding protein CydD
VS_RS11640	124.715	188.447	207.701	532.497	560.271	586.555	1.6889	up	7.40252e-09	7.14768e-08	MATE family efflux transporter
VS_RS20700	0	18.929	7.116	25.242	33.277	25.423	1.68827	up	9.7521e-05	0.000414514	ABC transporter permease
VS_RS01330	174.735	249.401	233.398	656.876	715.145	740.437	1.68378	up	7.24042e-09	7.00757e-08	hypothetical protein VS_0286
VS_RS06220	188.034	143.493	132.383	497.673	481.021	510.906	1.683	up	1.19135e-08	1.10381e-07	MULTISPECIES: ABC transporter substrate-binding protein
VS_RS04515	328.851	421.095	401.016	1119.42	1256.6	1304.03	1.67688	up	8.36496e-09	8.00203e-08	MULTISPECIES: electron transport complex subunit E
VS_RS12360	1172.18	3641.35	2878.05	8031.08	8445.93	8105.48	1.67628	up	4.38657e-09	4.40045e-08	MULTISPECIES: sigma-E factor regulatory protein RseC
VS_RS08035	1655.23	2102	2042.64	5360.51	6130.77	6954.93	1.66923	up	5.51186e-09	5.42372e-08	MULTISPECIES: phosphoribosylglycinamide formyltransferase
VS_RS12565	28.149	33.06	54.956	104.112	129.521	135.234	1.6669	up	6.39892e-07	4.28988e-06	precorrin-4 C(11)-methyltransferase
VS_RS05185	685.167	975.971	1209.52	2960.42	2941.56	3167.43	1.65963	up	6.96316e-09	6.75509e-08	MULTISPECIES: cytochrome d ubiquinol oxidase subunit II
VS_RS19590	19.577	19.322	27.52	67.489	70.148	71.79	1.65674	up	4.30403e-07	3.02135e-06	Hypothetical protein VS_II1018
VS_RS08710	181.812	87.785	106.641	323.525	393.213	468.388	1.65532	up	4.82578e-08	3.93215e-07	glycosyltransferase
VS_RS07170	14.052	4.491	7.525	20.761	20.526	40.773	1.65429	up	3.65793e-05	0.000170467	chain-length determining protein
VS_RS13745	211.238	653.645	451.416	1348.64	1242.91	1549.61	1.65355	up	8.55227e-09	8.16227e-08	MULTISPECIES: YfcC family protein
VS_RS04950	41.114	47.758	29.638	162.175	103.253	106.73	1.65088	up	1.58402e-07	1.17886e-06	Permease
VS_RS20125	4.756	5.32	3.714	16.395	9.031	17.833	1.64916	up	0.0012712	0.00405347	type III PLP-dependent enzyme
VS_RS10250	71.664	96.193	111.931	269.351	292.532	315.371	1.64865	up	2.99022e-08	2.55252e-07	o-succinylbenzoate--CoA ligase
VS_RS06065	124.495	297.805	339.574	983.015	652.85	748.47	1.64596	up	1.20849e-08	1.11718e-07	sodium:alanine symporter family protein
VS_RS10490	435.202	452.89	478.868	1473.93	1434.66	1361.42	1.64326	up	1.24787e-08	1.14587e-07	MULTISPECIES: zinc ABC transporter ATP-binding protein ZnuC
VS_RS13045	525.472	694.123	516.431	1785.07	1784.14	1851.38	1.64266	up	9.28479e-09	8.78009e-08	outer membrane protein assembly factor
VS_RS03870	118.875	233.122	205.421	547.125	527.591	664.666	1.64174	up	2.16641e-08	1.90045e-07	MULTISPECIES: flagellar biosynthesis protein FlhB
VS_RS19115	0	28.827	6.038	46.271	30.116	32.211	1.63906	up	0.0010016	0.00328816	F0F1 ATP synthase subunit epsilon
VS_RS13260	16920.5	13953.5	13946.9	49309.8	47360.8	42870.3	1.63845	up	8.62772e-09	8.21526e-08	30S ribosomal protein S17
VS_RS05445	21.601	28.995	14.459	58.508	71.672	72.319	1.63814	up	2.23256e-05	0.000110268	CDP-alcohol phosphatidyltransferase family protein
VS_RS16965	71.097	68.767	80.344	205.444	215.345	264.63	1.63811	up	1.20457e-07	9.11272e-07	Transcriptional regulator, LysR family
VS_RS15870	167.455	147.461	167.921	510.163	503.864	484.925	1.63434	up	3.32842e-08	2.80063e-07	DMT family transporter
VS_RS20115	0.783	7.356	4.402	13.494	14.409	11.008	1.63329	up	0.00128731	0.0040985	MFS transporter
VS_RS21130	36.264	55.835	60.971	92.841	151.44	228.964	1.62838	up	4.01788e-07	2.8366e-06	EamA family transporter
VS_RS12465	978.107	1515.22	1625.95	3834.96	4763.76	4127.58	1.62735	up	1.21666e-08	1.12221e-07	3-phosphoglycerate kinase part 2
VS_RS06915	40.813	76.363	69.539	181.196	178.851	214.48	1.62152	up	3.52617e-07	2.52402e-06	MULTISPECIES: spermidine/putrescine ABC transporter permease PotC
VS_RS05250	1.938	10.406	12.714	26.724	22.082	28.16	1.61883	up	0.00029082	0.00111023	Fe2+-enterobactin ABC transporter substrate-binding protein
VS_RS02425	1103.5	1317.46	1253.32	3819.53	3764.67	3699.24	1.61867	up	1.52326e-08	1.3855e-07	MULTISPECIES: thymidylate synthase
VS_RS20340	110.892	91.016	62.22	237.402	273.002	299.94	1.61729	up	6.28884e-08	5.06424e-07	sensor histidine kinase
VS_RS13340	154.916	351.347	277.836	757.324	735.061	901.373	1.61017	up	9.78916e-08	7.55819e-07	sulfurtransferase complex subunit TusC
VS_RS09300	88.549	168.903	124.036	383.174	396.212	380.961	1.60484	up	6.53564e-08	5.22218e-07	hypothetical protein
VS_RS10410	326.797	313.968	280.031	988.64	937.735	872.879	1.60409	up	3.38744e-08	2.84449e-07	alpha/beta hydrolase
VS_RS04675	417.806	807.474	872.827	1977.84	2204.98	2194.53	1.60387	up	2.15264e-08	1.89239e-07	Na+/H+ antiporter NhaB
VS_RS03865	154.66	544.328	443.938	1137.68	1074.8	1259.17	1.60289	up	3.23834e-08	2.7304e-07	MULTISPECIES: flagellar type III secretion system protein FliR
VS_RS03310	261.31	382.792	384.982	953.326	1070.25	1091.12	1.59773	up	2.88006e-08	2.4687e-07	apolipoprotein N-acyltransferase
VS_RS15610	7.702	9.994	12.511	24.118	33.753	33.454	1.59603	up	1.06721e-06	6.80755e-06	pullulanase-type alpha-1,6-glucosidase
VS_RS02095	165.693	260.9	241.872	723.603	652.1	636.979	1.59019	up	4.58519e-08	3.7584e-07	MULTISPECIES: cell division protein FtsW
VS_RS05610	181.73	115.547	103.424	412.791	403.674	388.305	1.58815	up	6.61085e-08	5.27205e-07	GGDEF domain-containing protein
VS_RS10845	434.496	308.761	278.208	977.66	978.168	1098.44	1.58018	up	4.15336e-08	3.45945e-07	M48 family peptidase
VS_RS21505	166.443	279.43	226.92	653.657	680.911	674.149	1.57804	up	4.29279e-08	3.55405e-07	acyltransferase
VS_RS16630	67.584	27.844	35.743	114.184	111.43	164.972	1.57417	up	5.13933e-07	3.53748e-06	phosphomannomutase/phosphoglucomutase
VS_RS13175	17514	29622.6	27794.9	78659.8	74833.3	69542.9	1.57363	up	3.23506e-08	2.7304e-07	MULTISPECIES: 50S ribosomal protein L17
VS_RS04440	59.689	64.095	47.546	181.331	170.022	158.069	1.57207	up	1.5743e-06	9.7901e-06	MULTISPECIES: YchE family NAAT transporter
VS_RS02765	447.116	1034.75	945.819	2967.19	2215.08	2021.19	1.56911	up	4.24198e-08	3.51905e-07	MULTISPECIES: inositol-1-monophosphatase
VS_RS15845	421.646	300.265	300.123	879.336	1038.83	1113.37	1.5686	up	5.76861e-08	4.66353e-07	MULTISPECIES: maltose/maltodextrin ABC transporter substrate-binding protein MalE
VS_RS11855	104.971	162.94	178.057	518.033	412.721	391.958	1.56848	up	7.42558e-08	5.85386e-07	iron ABC transporter permease
VS_RS05625	33.038	36.7	28.825	85.418	111.829	95.046	1.56827	up	4.18491e-06	2.39312e-05	SanA protein
VS_RS15920	2.929	11.796	12.354	15.148	30.81	34.326	1.56783	up	0.00158688	0.00493788	Multiple antibiotic resistance protein
VS_RS00655	169.924	233.009	194.755	599.476	550.719	621.119	1.56735	up	1.17617e-07	8.9637e-07	type II secretion system protein N
VS_RS00020	3531.01	4495.81	4430.36	13318.8	11768	11767.9	1.56487	up	4.30987e-08	3.56104e-07	MULTISPECIES: ribonuclease P protein component
VS_RS10750	1004.94	1209.42	1276.4	3239.94	3717.39	3334.49	1.55989	up	4.69171e-08	3.83808e-07	MULTISPECIES: phosphoenolpyruvate-protein phosphotransferase PtsI
VS_RS03605	119.967	166.582	120.824	361.867	377.072	460.18	1.55755	up	1.19327e-07	9.06047e-07	fatty acid CoA ligase
VS_RS03590	260.558	433.25	418.506	1066.51	1063.55	1134.07	1.55313	up	6.78461e-08	5.37941e-07	aromatic amino acid lyase
VS_RS05180	677.146	800.849	981.983	2353.48	2347.08	2491.21	1.5477	up	6.63235e-08	5.27899e-07	Cytochrome d ubiquinol oxidase subunit I
VS_RS05860	16.032	17.776	24.169	57.068	46.429	65.994	1.54761	up	7.81595e-06	4.25134e-05	MULTISPECIES: multidrug transporter MatE
VS_RS04645	21.716	26.499	38.851	68.056	88.244	98.084	1.54679	up	5.80729e-06	3.2356e-05	ABC transporter substrate-binding protein
VS_RS20160	25.708	61.172	78.845	152.069	158.746	173.076	1.54587	up	1.59909e-06	9.91437e-06	MULTISPECIES: phosphate ABC transporter substrate-binding protein
VS_RS14415	79.461	123.068	88.785	276.559	286.61	286.494	1.54431	up	3.97877e-06	2.28843e-05	MULTISPECIES: DUF3630 family protein
VS_RS10175	289.512	153.304	190	564.638	547.836	730.36	1.54206	up	1.53088e-07	1.14345e-06	efflux RND transporter periplasmic adaptor subunit
VS_RS08670	242.689	416.127	407.174	1010.69	1069.01	1024.49	1.54202	up	8.97362e-08	6.96765e-07	Bcr/CflA family drug resistance efflux transporter
VS_RS21710	19.485	13.077	11.412	35.684	37.357	54.796	1.53952	up	0.000194004	0.000767637	outer membrane lipoprotein-sorting protein
VS_RS16715	54.38	72.994	89.622	244.836	74.779	307.622	1.53133	up	8.33018e-07	5.43439e-06	MULTISPECIES: TRAP transporter substrate-binding protein
VS_RS17280	57.343	46.182	43.758	142.611	130.671	152.049	1.52998	up	1.06282e-06	6.79631e-06	MULTISPECIES: membrane protein
VS_RS13200	9727.7	5916.76	5377.17	19484.8	19558.8	21586	1.52815	up	1.02371e-07	7.88928e-07	MULTISPECIES: 50S ribosomal protein L36
VS_RS08645	54.787	90.751	98.68	229.388	220.339	254.244	1.52733	up	2.06817e-07	1.51998e-06	MULTISPECIES: ABC transporter permease
VS_RS07945	67.35	185.563	167.201	407.324	405.952	390.995	1.5193	up	4.07014e-07	2.86858e-06	adenosylcobinamide-GDP ribazoletransferase
VS_RS12555	56.556	25.811	29.68	93.583	116.981	110.275	1.51772	up	6.87527e-06	3.78461e-05	cobalt chelatase
VS_RS16225	22.602	89.119	64.867	185.052	151.049	169.503	1.5176	up	2.78205e-06	1.65042e-05	putative transmembrane protein
VS_RS20320	25.093	31.436	25.083	74.969	67.444	90.954	1.51571	up	6.38775e-05	0.000282582	protein disulfide oxidoreductase
VS_RS03290	366.171	344.302	358.826	938.716	1025.51	1084.66	1.51161	up	1.81033e-07	1.34004e-06	DNA polymerase III subunit delta
VS_RS12370	2079.74	5191.42	4294.64	10684.4	10741.2	11423.9	1.50601	up	1.36863e-07	1.0316e-06	anti-sigma E factor
VS_RS16900	170.978	179.481	162.283	451.505	459.167	544.536	1.50491	up	1.04982e-06	6.7526e-06	YccF domain-containing protein
VS_RS05055	924.696	1713.58	1565.46	3805.59	3805.26	4303.44	1.50295	up	1.51904e-07	1.13666e-06	glycogen synthase GlgA
VS_RS19925	5.194	5.577	0.973	6.266	18.207	8.763	1.50058	up	0.0125655	0.0299302	EamA family transporter
VS_RS14820	1121.85	1498.48	1617.69	209.83	212.704	238.51	-2.68057	down	3.46462e-22	1.41432e-20	MULTISPECIES: ParA family protein
VS_RS14825	655.247	1064.62	974.234	203.969	184.287	213.61	-2.16228	down	1.71411e-15	3.71962e-14	ParB/RepB/Spo0J family partition protein
VS_RS14910	148.327	159.277	123.116	14.609	48.286	31.782	-2.18563	down	2.82435e-08	2.426e-07	MULTISPECIES: hypothetical protein
VS_RS14915	79.948	62.818	95.023	11.764	27.345	29.247	-1.7985	down	4.59926e-07	3.21403e-06	MULTISPECIES: winged helix-turn-helix transcriptional regulator
VS_RS15005	1290.64	866.2	854.469	301.595	326.41	252.809	-1.77348	down	1.15829e-10	1.46044e-09	hypothetical protein
VS_RS15115	284.964	201.058	325.25	72.417	54.434	54.796	-2.15903	down	4.99096e-11	6.53261e-10	MULTISPECIES: DUF5062 family protein
VS_RS15125	59.502	41.45	40.938	16.228	15.843	15.533	-1.57556	down	6.11628e-07	4.12724e-06	MULTISPECIES: diaminobutyrate--2-oxoglutarate transaminase
VS_RS15150	2506.33	464.411	542.975	368.087	221.989	242.087	-2.07806	down	2.30123e-14	4.51809e-13	sugar O-acetyltransferase
VS_RS15340	555.221	194.416	177.208	17.337	38.789	22.629	-3.55683	down	1.51454e-20	5.29189e-19	MULTISPECIES: DUF465 domain-containing protein
VS_RS15345	11144.1	10394.3	10327.2	1771.56	1558.94	1770.53	-2.64314	down	3.51709e-22	1.42166e-20	glycerol-3-phosphate dehydrogenase
VS_RS15355	8181.98	8109.44	8218.73	223.239	252.252	296.194	-4.98922	down	8.10027e-59	5.56624e-56	glycerol kinase
VS_RS15360	1946.1	2227.49	1847.78	87.464	136.843	120.227	-4.12736	down	1.52391e-42	4.48792e-40	MULTISPECIES: aquaporin
VS_RS15380	239.777	224.545	161.994	84.1	58.647	70.568	-1.55389	down	6.19323e-07	4.16553e-06	MULTISPECIES: ArsR family transcriptional regulator
VS_RS15510	26.894	27.348	21.385	2.809	5.714	9.168	-2.0957	down	1.08625e-07	8.34004e-07	glycerate kinase
VS_RS15515	694.134	667.279	683.726	267.7	160.007	198.841	-1.7067	down	8.55033e-11	1.09822e-09	catalase
VS_RS15580	74.406	145.469	141.73	19.516	8.506	13.647	-3.11728	down	1.43088e-21	5.36321e-20	MULTISPECIES: maltose/maltodextrin ABC transporter substrate-binding protein MalE
VS_RS15625	142.705	14.511	20.263	18.634	11.37	18.242	-1.8791	down	2.03176e-06	1.23372e-05	MULTISPECIES: Lrp/AsnC family transcriptional regulator
VS_RS15685	2617.95	1802.79	1880.99	571.966	553.316	776.647	-1.72828	down	2.70898e-11	3.68618e-10	1,4-alpha-glucan branching protein GlgB
VS_RS15730	319.141	241.18	262.604	58.139	64.243	77.225	-2.04358	down	1.17841e-13	2.14982e-12	MULTISPECIES: transposase
VS_RS15735	596.796	1132.3	957.679	194.175	222.154	196.121	-2.1332	down	6.57156e-15	1.34131e-13	MULTISPECIES: purine-nucleoside phosphorylase
VS_RS15745	27688.1	50434.1	49816.4	13407	13787.8	13585.4	-1.64951	down	1.77952e-10	2.1707e-09	putative outer membrane lipoprotein
VS_RS15830	1484.76	1339.33	1265.56	322.795	284.677	331.992	-2.12206	down	1.73259e-15	3.74004e-14	methyl-accepting chemotaxis protein
VS_RS15970	84.135	86.044	63.827	25.321	21.069	13.771	-1.95959	down	9.75497e-09	9.20361e-08	ABC transporter ATP-binding protein
VS_RS16045	965.663	723.001	791.264	313.655	308.345	291.13	-1.4414	down	6.71637e-08	5.33557e-07	2-oxoglutarate dehydrogenase
VS_RS22345	923.546	1618	1764.68	516.841	541.379	489.094	-1.47666	down	5.83874e-08	4.71098e-07	MULTISPECIES: YqaE/Pmp3 family membrane protein
VS_RS16140	88.115	135.172	94.372	21.697	22.065	14.75	-2.44061	down	2.2881e-09	2.40047e-08	MULTISPECIES: DUF1496 domain-containing protein
VS_RS16215	427.357	403.389	332.707	121.598	79.465	108.39	-1.91061	down	1.11611e-12	1.78361e-11	MULTISPECIES: methyl-accepting chemotaxis protein
VS_RS16240	165.279	8.533	17.872	21.914	19.5	11.918	-1.8456	down	2.55701e-05	0.000124616	MULTISPECIES: 1,4-alpha-glucan-branching protein
VS_RS16390	54.9	81.449	70.403	11.206	11.396	18.961	-2.31445	down	2.6105e-10	3.12881e-09	pyridoxamine 5'-phosphate oxidase family protein
VS_RS16520	117.74	68.262	75.631	31.918	29.553	37.827	-1.39768	down	4.68469e-07	3.26267e-06	Probable phosphomannomutase
VS_RS16525	9.081	4.063	4.255	0	1.327	0.709	-3.09332	down	5.23279e-05	0.000235533	cytochrome c oxidase subunit II
VS_RS16550	8.003	4.604	12.857	1.971	4.008	3.215	-1.46939	down	0.0162045	0.0372621	SURF1 family protein
VS_RS16625	1242.4	1313.94	1350.98	418.302	471.433	419.342	-1.57763	down	1.27439e-09	1.37909e-08	3-deoxy-7-phosphoheptulonate synthase
VS_RS16645	21.77	9.741	13.601	3.752	6.36	2.721	-1.81341	down	0.0010886	0.00354071	TrkA family potassium uptake protein
VS_RS16740	1498.04	1283.4	1064.49	221.161	243.181	279.637	-2.36999	down	5.87737e-18	1.68281e-16	Peptidase E (Alpha-aspartyl dipeptidase)
VS_RS16755	1817.45	3818.95	3622.66	964.574	961.73	992.373	-1.66555	down	1.3217e-10	1.64633e-09	Dipeptide/tripeptide permease
VS_RS16770	3399.06	2198.43	2007.93	377.05	340.843	427.651	-2.73099	down	6.32872e-22	2.50897e-20	MULTISPECIES: DUF333 domain-containing protein
VS_RS16845	86.932	7.293	17.821	2.341	0	5.093	-3.91327	down	9.19894e-09	8.71891e-08	hypothetical protein
VS_RS16875	600.577	1100.08	1194.91	295.426	277.764	359.45	-1.63445	down	3.71386e-10	4.34496e-09	MULTISPECIES: L-threonine 3-dehydrogenase
VS_RS16940	124.964	3.646	30.55	9.365	4.762	20.373	-2.20571	down	1.86891e-06	1.14325e-05	MULTISPECIES: hypothetical protein
VS_RS16955	612.55	543.511	530.101	155.854	145.691	128.999	-1.9695	down	2.39951e-13	4.24601e-12	YjjI family glycine radical enzyme
VS_RS17130	1101.77	1639.64	1302.46	333.062	354.033	405.363	-1.88815	down	7.79951e-13	1.27609e-11	Hypothetical dipeptidase
VS_RS17150	105.363	42.428	55.129	16.647	14.621	27.162	-1.79608	down	8.89372e-09	8.44903e-08	PQQ-dependent sugar dehydrogenase
VS_RS17225	209.719	154.875	191.093	78.175	54.697	70.747	-1.44839	down	8.1386e-08	6.36725e-07	HlyD family type I secretion periplasmic adaptor subunit
VS_RS17235	174.301	316.536	432.378	102.501	109.632	124.948	-1.45356	down	2.09132e-07	1.53426e-06	hypothetical protein
VS_RS17245	5.576	0.748	2.09	0.481	0	1.045	-2.46072	down	0.00257786	0.00752796	efflux RND transporter periplasmic adaptor subunit
VS_RS17255	13.383	0	3.135	0	0	0	-12.4271	down	0.00276552	0.00799595	MULTISPECIES: hypothetical protein
VS_RS17360	45.986	20.878	16.477	2.914	2.371	0	-3.97828	down	5.61456e-17	1.52295e-15	EAL domain-containing protein
VS_RS17460	569.872	381.386	317.417	103.76	80.196	96.308	-2.17845	down	2.48129e-14	4.82565e-13	putative protein F-related protein
VS_RS17510	262.082	183.378	198.574	84.1	68.422	44.432	-1.70926	down	4.88113e-08	3.9694e-07	hypothetical protein MED222_07435
VS_RS17560	142.82	69.54	81.354	49.476	22.09	35.439	-1.45671	down	2.36545e-06	1.41549e-05	SH3 domain-containing protein
VS_RS17575	71.241	22.067	30.813	7.084	2.401	7.706	-2.8518	down	7.34819e-07	4.84745e-06	phasin family protein
VS_RS17670	51.717	67.972	42.407	11.143	14.794	11.783	-2.10336	down	2.2782e-12	3.50486e-11	mannosylglycerate hydrolase
VS_RS17765	48.259	26.804	24.952	10.039	4.376	1.56	-2.6461	down	1.19019e-07	9.0538e-07	hypothetical protein
VS_RS17885	239.988	109.891	115.083	29.053	40.801	51.164	-1.94186	down	1.10356e-11	1.57438e-10	hypothetical protein
VS_RS17960	481.061	171.313	189.757	80.38	92.499	105.837	-1.59524	down	6.48196e-09	6.33297e-08	uroporphyrinogen-III C-methyltransferase
VS_RS18180	1138.13	89.426	135.273	95.695	91.236	119.702	-2.15201	down	1.72647e-14	3.40585e-13	ATP-dependent Zn protease
VS_RS18245	183.471	31.217	84.757	37.86	33.972	36.336	-1.46899	down	2.20223e-05	0.000109132	MULTISPECIES: hypothetical protein
VS_RS18300	89.714	10.322	21.619	8.836	4.493	4.806	-2.74574	down	2.46618e-07	1.79331e-06	hypothetical protein MED222_06765
VS_RS18320	226.473	361.734	350.503	66.796	66.995	78.654	-2.14357	down	2.83648e-15	6.02825e-14	GNAT family N-acetyltransferase
VS_RS18400	2768.65	2335.83	2510.54	1069.29	936.207	825.758	-1.42741	down	2.7382e-08	2.36184e-07	isopenicillin N synthase
VS_RS18425	509.365	76.576	99.287	84.285	67.858	68.759	-1.63316	down	5.53807e-07	3.7679e-06	DUF3389 domain-containing protein
VS_RS18490	394.212	521.925	432.427	50.984	49.493	46.382	-3.19889	down	4.03966e-28	2.9742e-26	DUF2813 domain-containing protein
VS_RS18520	116.284	20.811	10.897	10.022	0	14.534	-2.59122	down	9.82151e-06	5.23856e-05	hypothetical protein MED222_06515
VS_RS18605	401.935	249.935	181.531	62.981	75.895	78.829	-1.93662	down	9.34002e-13	1.5161e-11	GGDEF domain-containing protein
VS_RS18640	820.587	246.136	234.852	77.7	48.215	50.136	-2.88617	down	8.85655e-22	3.41267e-20	MULTISPECIES: XRE family transcriptional regulator
VS_RS18650	498.039	262.028	234.536	94.903	92.127	126.689	-1.66464	down	7.99997e-09	7.70651e-08	MULTISPECIES: glycine cleavage system protein H
VS_RS18655	979.909	2437.66	1956.8	381.62	401.678	395.932	-2.18825	down	2.55237e-16	6.45608e-15	glycine dehydrogenase (aminomethyl-transferring)
VS_RS18810	601.671	550.774	543.92	101.691	143.48	92.675	-2.328	down	8.02575e-17	2.16275e-15	sigma-70 family RNA polymerase sigma factor
VS_RS18815	382.49	354.325	431.646	90.535	84.989	95.951	-2.10571	down	1.68653e-12	2.61412e-11	MULTISPECIES: hypothetical protein
VS_RS18825	1471.01	433.687	723.728	124.512	115.113	135.434	-2.809	down	1.36995e-21	5.2299e-20	hypothetical protein
VS_RS18830	878.662	1159.5	1231.16	449.847	367.718	388.664	-1.43848	down	2.25767e-08	1.9763e-07	HlyD family type I secretion periplasmic adaptor subunit
VS_RS18865	119.941	104.646	86.174	41.347	31.537	31.857	-1.56895	down	2.07905e-06	1.26057e-05	hypothetical protein
VS_RS18885	56.801	22.711	40.772	9.374	10.592	2.266	-2.43558	down	1.80493e-09	1.92292e-08	hypothetical protein
VS_RS18890	108.214	86.696	104.065	12.695	17.38	13.278	-2.78574	down	3.0661e-19	9.50492e-18	alkaline phosphatase family protein
VS_RS18895	186.286	22.603	54.246	31.746	35.052	26.638	-1.49372	down	6.67036e-07	4.45015e-06	LysR family transcriptional regulator
VS_RS18920	54.459	61.138	41.756	11.947	11.282	19.492	-1.88091	down	3.21628e-08	2.72294e-07	DUF58 domain-containing protein
VS_RS18925	65.894	70.239	59.935	12.527	17.836	32.702	-1.6364	down	2.46155e-07	1.79311e-06	MoxR family ATPase
VS_RS18930	141.353	71.821	67.355	15.486	14.699	13.101	-2.69609	down	3.16136e-19	9.72708e-18	tetratricopeptide repeat protein
VS_RS18935	137.363	83.508	96.978	22.296	24.294	19.633	-2.26289	down	3.06783e-14	5.93835e-13	Arylsulfatase
VS_RS18945	1039.55	297.471	409.9	198.533	199.346	147.61	-1.67919	down	4.96433e-10	5.71729e-09	DUF2057 domain-containing protein
VS_RS18950	144.475	25.857	39.715	28.223	23.637	27.087	-1.41172	down	4.68023e-05	0.000212284	GNAT family N-acetyltransferase
VS_RS18965	78.704	0	0	0	2.653	0	-4.88916	down	1.99252e-06	1.21347e-05	cupin domain-containing protein
VS_RS18980	256.326	361.756	343.157	40.395	29.526	27.461	-3.30313	down	3.14726e-25	1.62202e-23	amino acid transporter LysE
VS_RS18985	181.097	224.48	180.102	55.741	36.441	47.638	-2.06652	down	7.24492e-13	1.19007e-11	MULTISPECIES: extracellular solute-binding protein
VS_RS19025	664.963	1257.45	940.613	191.027	190.603	176.42	-2.35907	down	1.10396e-15	2.52868e-14	MULTISPECIES: hypothetical protein
VS_RS19230	34.055	9.142	21.276	1.957	1.99	0	-4.02884	down	4.52953e-07	3.17067e-06	putative ABC transporter
VS_RS19235	22.794	16.148	21.361	7.639	6.659	6.529	-1.53364	down	2.82926e-05	0.000136115	MULTISPECIES: ribose ABC transporter ATP-binding protein RbsA
VS_RS19270	140.685	67.143	63.479	19.759	30.141	45.914	-1.50159	down	4.69586e-07	3.26493e-06	prohibitin family protein
VS_RS19280	74.018	29.222	26.522	1.876	7.632	8.163	-2.8762	down	1.27573e-08	1.16885e-07	hypothetical protein
VS_RS19660	18.499	13.544	11.032	5.073	2.948	3.153	-1.94642	down	5.45786e-05	0.000244329	MULTISPECIES: bifunctional PTS fructose transporter subunit IIA/HPr protein
VS_RS19665	17.55	5.235	10.051	0.84	2.564	5.484	-1.88499	down	0.000386835	0.00142511	1-phosphofructokinase
VS_RS19695	12.343	4.142	0	0	0	0	-12.4242	down	0.00148912	0.00466185	hypothetical protein
VS_RS19700	57.505	8.42	12.737	6.307	8.247	4.901	-2.01536	down	1.61011e-06	9.9677e-06	sterol desaturase family protein
VS_RS19705	88.996	36.027	26.477	13.392	11.143	27.809	-1.53317	down	1.15462e-05	6.10321e-05	DNA-binding response regulator
VS_RS19805	111.524	46.156	54.869	9.611	8.145	6.098	-3.15533	down	5.76195e-18	1.66129e-16	two-component system response regulator
VS_RS19835	174.975	103.427	99.287	35.97	21.104	55.678	-1.74402	down	2.09472e-08	1.84937e-07	hypothetical protein
VS_RS19855	119.829	26.237	30.264	8.057	10.428	15.933	-2.35694	down	2.75204e-12	4.18696e-11	HlyD family secretion protein
VS_RS19865	77.424	109.394	85.921	22.827	23.214	36.289	-1.72799	down	7.90945e-07	5.19278e-06	hypothetical protein
VS_RS19890	293.319	225.827	208.227	46.922	33.962	40.003	-2.58901	down	9.29924e-20	3.092e-18	methyl-accepting chemotaxis protein
VS_RS19945	158.054	238.963	256.356	50.145	54.04	52.915	-2.0562	down	4.35367e-13	7.41742e-12	transporter
VS_RS19950	55.093	22.754	22.505	1.217	8.667	6.621	-2.60388	down	2.28346e-08	1.99464e-07	glutathione S-transferase family protein
VS_RS20130	929.656	1083.61	978.885	366.52	397.589	346.913	-1.4293	down	4.49692e-08	3.70076e-07	hypothetical protein
VS_RS20155	170.743	176.296	128.006	45.277	32.232	34.474	-2.08475	down	1.02925e-09	1.13163e-08	MULTISPECIES: DUF3024 domain-containing protein
VS_RS20275	527.332	565.846	542.048	154.305	148.784	172.678	-1.78116	down	1.41093e-11	1.97867e-10	peptidase M3
VS_RS20385	145.678	39.997	34.13	25.681	17.411	12.415	-1.98542	down	5.30956e-06	2.97841e-05	antibiotic biosynthesis monooxygenase
VS_RS20460	73.349	98.454	152.055	28.733	48.702	41.672	-1.44308	down	9.72132e-06	5.19858e-05	MULTISPECIES: ATP-dependent zinc protease
VS_RS20760	1006.95	333.421	438.03	115.095	124.071	112.672	-2.33759	down	1.49495e-15	3.34984e-14	MULTISPECIES: ribosome-associated translation inhibitor RaiA
VS_RS22435	507.328	41.023	45.825	21.071	10.714	17.19	-3.60069	down	5.78603e-14	1.08931e-12	MULTISPECIES: DUF3012 domain-containing protein
VS_RS20795	35.942	41.623	29.06	13.362	12.354	9.91	-1.58146	down	2.08606e-06	1.26297e-05	sigma-54-dependent Fis family transcriptional regulator
VS_RS20810	80.152	3.71	0	4.764	0	2.591	-3.51068	down	1.21864e-06	7.71806e-06	hypothetical protein VS_II1291
VS_RS20855	209.984	140.158	152.694	18.789	23.634	16.673	-3.08889	down	3.22643e-24	1.52903e-22	MULTISPECIES: methyl-accepting chemotaxis protein
VS_RS20865	816.53	158.149	333.809	153.493	144.09	182.368	-1.44694	down	1.99333e-07	1.47022e-06	DUF3316 domain-containing protein
VS_RS20915	176.74	144.151	151.187	17.432	13.929	15.801	-3.32325	down	3.22631e-27	2.14549e-25	Methyl-accepting chemotaxis protein
VS_RS20930	28.323	8.448	11.796	2.712	5.516	0	-2.56093	down	0.00257786	0.00752796	MULTISPECIES: PTS fructose transporter subunit IIB
VS_RS20935	39.423	51.262	38.098	19.111	12.957	11.549	-1.56191	down	1.54135e-05	7.90424e-05	PTS fructose transporter subunit IIA
VS_RS20965	180.033	189.703	158.273	47.002	47.286	52.224	-1.84952	down	2.21047e-11	3.07897e-10	ABC transporter: substrate-binding protein precursor
VS_RS21020	115.725	70.867	56.973	9.652	11.685	3.999	-3.26489	down	8.7269e-23	3.67153e-21	sigma-54-dependent Fis family transcriptional regulator
VS_RS21080	119.102	444.934	361.736	69.873	52.193	76.002	-2.22464	down	1.67245e-15	3.64842e-14	Anaerobic C4-dicarboxylate transporter
VS_RS21195	1508.85	1347.13	1241.02	187.954	170.967	230.185	-2.79796	down	3.66489e-24	1.71708e-22	MULTISPECIES: ATP-binding protein
VS_RS21230	126.153	138.357	129.755	40.307	47.193	44.419	-1.57949	down	3.36235e-09	3.43994e-08	hypothetical protein VS_II1384
VS_RS21240	169.385	274.001	240.879	37.771	33.567	49.597	-2.50029	down	5.20003e-19	1.56494e-17	Cellodextrin-phosphorylase
VS_RS21245	578.93	459.454	467.248	48.915	56.633	62.21	-3.16589	down	4.78188e-27	3.08058e-25	MULTISPECIES: sn-glycerol-3-phosphate ABC transporter ATP-binding protein UgpC
VS_RS21250	349.628	223.747	209.164	26.784	21.048	44.362	-3.08538	down	4.54586e-25	2.3139e-23	Beta-glucosidase
VS_RS21255	155.722	297.786	265.876	26.657	36.458	57.991	-2.57046	down	6.09062e-18	1.73184e-16	MULTISPECIES: carbohydrate ABC transporter permease
VS_RS21260	82.118	229.527	181.976	16.652	26.249	21.735	-2.93294	down	1.69191e-20	5.86197e-19	MULTISPECIES: sugar ABC transporter permease
VS_RS21265	305.619	297.414	257.764	15.803	11.384	16.473	-4.30119	down	4.61573e-39	1.05726e-36	MULTISPECIES: extracellular solute-binding protein
VS_RS21270	1419.89	1347.2	1209.17	101.907	96.174	111.733	-3.68193	down	1.1094e-35	1.82963e-33	MULTISPECIES: LacI family DNA-binding transcriptional regulator
VS_RS21285	696.758	1202.9	1040.99	353.272	382.38	379.056	-1.39947	down	4.56369e-08	3.74823e-07	S9 family peptidase
VS_RS21305	511.154	584.831	537.213	99.845	90.419	129.259	-2.3537	down	3.36879e-18	9.92108e-17	FAD-binding oxidoreductase
VS_RS21330	1016.36	39.687	31.171	3.185	3.239	17.323	-5.51658	down	1.54886e-33	1.9627e-31	MULTISPECIES: DUF465 domain-containing protein
VS_RS21355	290.793	272.321	218.642	26.227	38.526	38.037	-2.92698	down	2.79856e-16	6.95088e-15	Hypothetical protein VS_II1410
VS_RS21360	49.151	19.059	15.354	10.355	9.573	8.191	-1.57123	down	6.40708e-05	0.000283134	pirin family protein
VS_RS21420	29.567	0	16.163	2.123	6.478	2.31	-2.06706	down	0.00365742	0.010182	MULTISPECIES: membrane protein
VS_RS21435	85.421	167.988	181.819	15.408	13.348	12.415	-3.40198	down	3.58236e-26	2.08029e-24	MULTISPECIES: sodium:proton antiporter
VS_RS21455	1248.01	56.466	113.888	64.453	73.74	92.015	-2.6232	down	1.09932e-15	2.52868e-14	MULTISPECIES: hypothetical protein
VS_RS21515	243.927	89.296	101.596	46.716	62.625	32.336	-1.61779	down	5.4164e-07	3.71269e-06	Conserved hypothetical protein
VS_RS21525	529.74	655.755	490.919	117.94	136.708	155.874	-2.02984	down	2.41928e-13	4.26269e-12	sigma-70 family RNA polymerase sigma factor
VS_RS21530	594.23	1743.64	1385.7	398.979	413.016	330.34	-1.7047	down	1.23278e-10	1.54491e-09	transcriptional activator
VS_RS21535	745.324	1067.94	916.204	175.971	206.286	215.922	-2.18996	down	8.37274e-16	1.97262e-14	DUF1722 domain-containing protein
VS_RS21590	113.011	119.458	121.792	20.697	21.048	19.864	-2.52354	down	6.64813e-14	1.24028e-12	SDR family NAD(P)-dependent oxidoreductase
VS_RS21610	246.533	407.492	315.045	115.892	128.573	112.688	-1.44005	down	2.73053e-07	1.97162e-06	peroxiredoxin
VS_RS21615	397.911	488.514	379.716	138.008	165.868	170.584	-1.41607	down	3.20249e-07	2.30434e-06	Glutathione-dependent formaldehyde-activating, GFA
VS_RS21660	23.641	7.052	4.923	2.264	6.139	1.642	-1.82574	down	0.000362649	0.00134851	alkene reductase
VS_RS21795	95.634	15.102	10.544	0	0	0	-15.3031	down	2.51876e-11	3.45011e-10	Pterin-4a-carbinolamine dehydratase
VS_RS21800	225.489	188.364	191.08	59.954	35.742	38.228	-2.17534	down	2.17523e-13	3.88246e-12	MULTISPECIES: phenylalanine 4-monooxygenase
VS_RS21845	204.232	103.482	139.424	31.472	45.046	38.037	-1.96465	down	9.24749e-11	1.18408e-09	MULTISPECIES: maleylacetoacetate isomerase
VS_RS21850	462.987	475.958	513.078	153.588	144.923	137.782	-1.73469	down	9.9125e-11	1.25751e-09	MULTISPECIES: FAA hydrolase family protein
VS_RS21855	1179.48	1244.83	1254.65	552.211	443.354	358.809	-1.44167	down	2.40365e-08	2.09077e-07	MULTISPECIES: homogentisate 1,2-dioxygenase
VS_RS21880	96.883	31.941	35.042	23.437	16.387	12.747	-1.64012	down	9.80825e-06	5.23826e-05	MULTISPECIES: NADAR family protein
VS_RS21885	1672.35	479.145	591.139	210.712	372.86	430.887	-1.43485	down	1.5916e-07	1.18237e-06	Hypothetical protein VS_II1527
VS_RS00170	516.029	266.02	409.996	90.234	88.488	94.644	-2.12452	down	7.46982e-12	1.07686e-10	hypothetical protein
VS_RS00180	251.199	34.406	52.846	17.673	13.479	52.863	-2.01019	down	2.63833e-06	1.57409e-05	MULTISPECIES: hypothetical protein
VS_RS00195	875.709	2090.3	1505.42	200.502	243.393	181.998	-2.83674	down	4.0815e-24	1.89079e-22	acetyl-CoA C-acyltransferase FadA
VS_RS00200	1421.96	1799.06	1769.06	453.264	406.318	462.981	-1.91572	down	3.34037e-13	5.78669e-12	fatty acid oxidation complex subunit alpha FadB
VS_RS00265	1659.21	2147.83	2208.98	763.118	686.586	756.02	-1.44756	down	1.56699e-08	1.41682e-07	ketol-acid reductoisomerase
VS_RS00270	749.204	401.241	468.067	192.4	155.869	255.389	-1.42286	down	3.86787e-07	2.74008e-06	MULTISPECIES: accessory factor UbiK family protein
VS_RS00330	9801.62	10036.6	9007.7	2185.59	2029.07	2073.6	-2.19764	down	1.74336e-16	4.49242e-15	MULTISPECIES: ABC transporter substrate-binding protein
VS_RS00340	1900.97	2344.45	2134.51	778.019	863.312	777.726	-1.3991	down	4.73627e-08	3.86686e-07	MULTISPECIES: ABC transporter permease
VS_RS00400	226.721	926.076	644.518	219.701	217.725	200.331	-1.49476	down	1.52563e-08	1.3855e-07	MULTISPECIES: DMT family transporter
VS_RS00405	9864.12	11269.1	11446.1	1156.15	1018.24	1064.41	-3.33042	down	8.24551e-32	8.94638e-30	Universal stress protein A
VS_RS00410	5558.66	5742.61	4819.93	2054.44	2021.24	2034.89	-1.39958	down	4.37063e-08	3.60402e-07	MULTISPECIES: non-heme ferritin
VS_RS00415	2934.17	2141.08	2319.45	768.513	918.262	885.585	-1.5234	down	5.46489e-09	5.39037e-08	MULTISPECIES: universal stress protein B
VS_RS00480	41.082	0	0	0	0	0	-13.7414	down	7.47954e-06	4.08452e-05	MULTISPECIES: N-acetyltransferase
VS_RS00490	106.478	31.998	38.722	5.479	5.571	8.939	-3.14789	down	2.66325e-13	4.67259e-12	hypothetical protein
VS_RS00570	269.619	20.596	24.651	41.561	42.266	26.713	-1.51014	down	4.82166e-06	2.73073e-05	D-tyrosyl-tRNA(Tyr) deacylase
VS_RS00585	15563.8	13542.9	14301.7	4214.01	4299.39	4833.23	-1.7015	down	4.96345e-11	6.53261e-10	MULTISPECIES: phosphoenolpyruvate carboxykinase (ATP)
VS_RS00660	631.081	216.409	262.247	97.263	113.044	141.42	-1.65768	down	9.52121e-10	1.0594e-08	3'(2'),5'-bisphosphate nucleotidase
VS_RS00665	1072.72	435.91	458.123	229.264	193.791	202.414	-1.6528	down	8.8088e-10	9.84246e-09	ADP compounds hydrolase nudE
VS_RS00685	3423.86	2616.52	2503.54	889.391	714.066	967.407	-1.73264	down	3.62909e-11	4.87386e-10	hypothetical protein
VS_RS01160	767.489	679.759	684.557	90.435	84.416	132.107	-2.79595	down	1.31882e-23	5.91032e-22	methyl-accepting chemotaxis protein
VS_RS01165	76.767	330.823	241.065	33.66	41.314	50.501	-2.37002	down	1.34478e-16	3.48712e-15	putative transporter
VS_RS01605	44.913	43.591	39.499	14.292	8.478	14.898	-1.76469	down	6.86165e-08	5.42398e-07	hypothetical protein VS_0349
VS_RS01620	327.746	259.171	280.23	52.054	40.788	47.338	-2.62897	down	3.22968e-19	9.86368e-18	D-2-hydroxyacid dehydrogenase
VS_RS01640	1809.89	2125.03	1671.43	469.337	491.497	491.529	-1.94866	down	3.89392e-13	6.68943e-12	MULTISPECIES: arginine repressor
VS_RS01685	206.599	21.332	24.201	22.256	33.081	35.382	-1.47467	down	1.17535e-05	6.20481e-05	MULTISPECIES: type 3 dihydrofolate reductase
VS_RS01820	202.826	1044.18	689.6	31.976	48.778	49.852	-3.8902	down	8.433e-36	1.44872e-33	DeoR family transcriptional regulator
VS_RS01825	2683.73	6552.45	6015.23	215.195	230.701	211.64	-4.53572	down	4.71047e-51	1.94213e-48	glutamine--fructose-6-phosphate transaminase (isomerizing)
VS_RS01830	804.754	759.472	737.258	253.203	228.523	239.49	-1.67406	down	1.76903e-10	2.16431e-09	O-acetylhomoserine aminocarboxypropyltransferase/cysteine synthase
VS_RS01930	424.803	521.33	494.776	116.369	94.409	95.288	-2.23505	down	5.20114e-16	1.26143e-14	methyl-accepting chemotaxis protein
VS_RS02150	40.627	0	8.958	4.119	2.095	4.481	-2.21265	down	0.00157015	0.00489322	8-oxo-dGTP diphosphatase MutT
VS_RS02200	993.54	396.801	341.602	111.103	114.936	127.099	-2.29408	down	1.65576e-15	3.63123e-14	DUF1499 domain-containing protein
VS_RS02205	1214.02	740.045	645.049	156.446	188.082	215.083	-2.21551	down	2.66009e-16	6.68753e-15	Glutamate synthase beta subunit
VS_RS02240	57.985	2.883	2.013	7.403	1.882	2.013	-2.47624	down	0.000109008	0.000457214	MULTISPECIES: hypothetical protein
VS_RS02250	523.854	647.854	588.367	164.017	249.341	242.777	-1.42357	down	1.04268e-07	8.02043e-07	putative 4-hydroxy-4-methyl-2-oxoglutarate aldolase
VS_RS02260	477.929	599.891	579.739	169.366	151.177	176.592	-1.73734	down	3.36969e-11	4.57015e-10	bifunctional aspartate kinase/homoserine dehydrogenase I
VS_RS02265	425.453	410.587	325.873	126.229	160.682	122.357	-1.50538	down	1.77199e-08	1.5917e-07	MULTISPECIES: homoserine kinase
VS_RS02315	716.876	97.384	124.648	19.353	18.168	32.386	-3.74742	down	1.23128e-28	9.40108e-27	cation-binding protein
VS_RS02320	827.403	386.004	434.971	43.48	66.327	89.859	-3.04537	down	1.65159e-19	5.28972e-18	Hypothetical protein VS_0503
VS_RS02395	106.967	61.534	77.329	7.902	2.679	14.325	-3.30294	down	1.12722e-11	1.6026e-10	MULTISPECIES: hypothetical protein
VS_RS02450	90.813	0	6.079	0	0	3.04	-4.99286	down	2.09055e-08	1.84937e-07	MULTISPECIES: ArsR family transcriptional regulator
VS_RS02490	514.542	557.774	500.504	159.416	183.813	184.389	-1.57578	down	3.80826e-09	3.86736e-08	two-component system response regulator YehT
VS_RS02500	1319.88	2326.79	2000.69	36.853	40.835	30.513	-5.70575	down	1.90126e-67	1.95973e-64	carbon starvation protein A
VS_RS02570	703.797	701.99	680.824	236.191	242.331	228.026	-1.5623	down	2.50991e-09	2.60663e-08	MULTISPECIES: prephenate dehydratase
VS_RS02575	2125.58	232.364	808.479	75.819	72.131	79.809	-3.79726	down	2.22427e-33	2.69725e-31	ribosome-associated translation inhibitor RaiA
VS_RS02635	148.121	28.995	28.919	5.319	16.228	11.571	-2.63709	down	2.7737e-08	2.38747e-07	MULTISPECIES: hypothetical protein
VS_RS02735	4492.77	6889.59	6432.18	383.126	455.506	509.34	-3.72419	down	3.54715e-37	6.96423e-35	MULTISPECIES: CBS domain-containing protein
VS_RS03050	299.988	148.603	219.212	10.772	4.695	8.369	-4.80803	down	7.16427e-33	8.20508e-31	DUF3332 domain-containing protein
VS_RS03075	58.379	4.353	0	2.795	5.685	3.04	-2.44475	down	0.00129528	0.00411436	MULTISPECIES: 2-hydroxyacid dehydrogenase
VS_RS03105	532.353	582.559	625.775	50.977	75.577	86.848	-3.02799	down	5.08423e-26	2.87155e-24	amino-acid N-acetyltransferase
VS_RS03140	2181.95	1140.1	1263.89	158.248	88.466	102.673	-3.71431	down	4.09434e-36	7.33954e-34	MULTISPECIES: membrane protein
VS_RS03305	3257.39	4725.6	4200.4	439.677	464.881	580.725	-3.0361	down	4.95479e-27	3.14286e-25	MULTISPECIES: zinc ribbon-containing protein
VS_RS03340	242.734	221.31	265.242	94.729	89.914	88.442	-1.41712	down	1.41647e-07	1.06377e-06	MULTISPECIES: lactonase family protein
VS_RS03485	3347.11	2366.52	2587.73	832.16	878.966	957.324	-1.63735	down	2.40958e-10	2.9134e-09	5'-nucleotidase precursor
VS_RS03495	407.342	327.836	415.437	142.009	120.96	150.545	-1.47639	down	2.14222e-08	1.88726e-07	23S rRNA pseudouridine(2604) synthase RluF
VS_RS22075	1345.77	372.172	709.796	169.018	266.72	209.202	-1.91237	down	1.60001e-10	1.96335e-09	DUF3149 domain-containing protein
VS_RS03755	2487.19	1844.73	1688.39	547.851	421.083	455.739	-2.0792	down	6.11652e-15	1.25465e-13	Polar flagellin B
VS_RS03760	5084.69	2733.51	2633	754.864	680.486	803.641	-2.22275	down	9.71371e-17	2.56728e-15	flagellin
VS_RS03765	6108.42	5774.6	7159.15	2679.45	2179.55	2358.45	-1.59964	down	4.23321e-08	3.51886e-07	flagellar protein FlaG
VS_RS04135	516.496	322.516	432.607	44.024	58.036	46.112	-3.1013	down	2.7781e-23	1.21852e-21	Protein elaA
VS_RS04350	296.022	334.941	315.199	114.476	120.161	108.509	-1.46326	down	2.32196e-08	2.02398e-07	2,4-dienoyl-CoA reductase
VS_RS04425	140.674	619.913	468.866	120.664	61.065	85.841	-2.20002	down	1.47527e-15	3.3238e-14	Na+/H+ antiporter NhaC
VS_RS04450	101.766	52.394	67.933	18.021	7.331	27.443	-2.07263	down	1.82e-09	1.93398e-08	MULTISPECIES: SDR family oxidoreductase
VS_RS04480	125.337	92.019	107.074	18.5	19.421	20.123	-2.48263	down	4.77178e-16	1.16415e-14	response regulator
VS_RS04585	147.294	78.043	116.238	23.384	20.383	39.969	-2.02824	down	2.72621e-07	1.97162e-06	MULTISPECIES: molybdopterin synthase sulfur carrier subunit
VS_RS04595	16874.4	19998.5	18636	1527.74	1512.7	1515.51	-3.6069	down	3.44322e-36	6.45291e-34	MULTISPECIES: peptide ABC transporter substrate-binding protein
VS_RS04600	4901.22	8101.91	6949.76	894.942	900.148	819.13	-2.93214	down	4.91191e-26	2.81275e-24	MULTISPECIES: oligopeptide ABC transporter permease OppB
VS_RS04605	4564.91	7223.04	6512.36	910.052	786.67	821.6	-2.86133	down	4.72874e-25	2.37763e-23	oligopeptide ABC transporter permease OppC
VS_RS04610	8332.61	11620.6	10540	1698.51	1602.66	1664.49	-2.61843	down	8.28379e-22	3.22208e-20	MULTISPECIES: oligopeptide ABC transporter ATP-binding protein OppD
VS_RS04615	4733.85	6671.85	6708.66	1266.38	1182.03	1208.12	-2.30858	down	8.42588e-18	2.36326e-16	Oligopeptide transport ATP-binding protein oppF
VS_RS04715	42.379	17.065	9.929	3.652	9.286	3.973	-2.03622	down	0.000238613	0.00092987	low molecular weight phosphotyrosine protein phosphatase
VS_RS04820	374.028	323.209	287.33	107.91	111.148	96.308	-1.64245	down	4.04537e-09	4.07801e-08	hypothetical protein VS_1035
VS_RS22545	603.903	682.617	943.226	173.486	213.573	158.909	-2.02999	down	6.40755e-10	7.3181e-09	_
VS_RS04830	582.385	363.038	412.565	77.13	72.095	102.402	-2.4321	down	1.93294e-18	5.73346e-17	MULTISPECIES: pyruvate kinase
VS_RS04870	503.914	352.118	463.656	32.598	33.686	42.32	-3.60301	down	2.91764e-33	3.43698e-31	SpoVR family protein
VS_RS04875	731.641	503.108	611.176	43.931	49.276	54.11	-3.64732	down	3.3884e-34	4.98942e-32	YeaH/YhbH family protein
VS_RS04880	1992.32	1728.37	2173.23	64.128	74.718	103.937	-4.60147	down	3.51551e-51	1.61049e-48	PrkA serine protein kinase
VS_RS04995	4256.62	3948.39	4065.28	1428.33	1382.73	1345.61	-1.56167	down	1.30639e-09	1.41001e-08	MULTISPECIES: NADP-dependent isocitrate dehydrogenase
VS_RS05005	834.712	175.439	200.43	94.722	83.312	108.6	-2.07841	down	4.09099e-12	6.1335e-11	MULTISPECIES: ATP-dependent Clp protease adapter ClpS
VS_RS05010	2635.42	3595.45	3196.7	1154.25	1174.57	1143.47	-1.441	down	1.71678e-08	1.54548e-07	MULTISPECIES: ATP-dependent Clp protease ATP-binding subunit ClpA
VS_RS05135	530.169	279.818	289.419	165.243	140.979	110.979	-1.3979	down	1.98116e-07	1.46385e-06	hypothetical protein VS_1100
VS_RS05305	62.018	22.546	33.903	12.249	9.059	18.168	-1.58536	down	1.62176e-05	8.29594e-05	dienelactone hydrolase
VS_RS05350	161.294	114.619	97.805	28.619	54.052	22.235	-1.83282	down	5.07825e-06	2.86425e-05	MULTISPECIES: DUF4250 domain-containing protein
VS_RS05355	52.277	25.261	35.273	7.209	9.164	8.821	-2.16262	down	1.90513e-08	1.70758e-07	LysR family transcriptional regulator
VS_RS05390	139.594	183.05	146.918	40.719	39.527	58.383	-1.76006	down	1.25967e-09	1.36674e-08	MULTISPECIES: LysR family transcriptional regulator
VS_RS05395	6154.23	6881.48	6412.67	57.249	58.957	56.753	-6.81305	down	1.86516e-87	3.84502e-84	histidinol-phosphate transaminase
VS_RS05400	10561.5	16096.4	17501	73.259	99.336	79.685	-7.45152	down	8.00203e-99	3.29924e-95	ABC transporter substrate-binding protein
VS_RS05465	1990.26	506.809	801.625	305.179	280.444	283.956	-1.9235	down	1.38493e-12	2.17113e-11	Heat shock protein
VS_RS05580	3195.86	2057.2	1881.01	742.976	227.693	284.349	-2.50701	down	9.18076e-20	3.07742e-18	hypothetical protein VS_1191
VS_RS05585	1251.32	704.156	715.733	180.179	50.711	44.838	-3.27616	down	1.49703e-29	1.26914e-27	cysteine desulfurase-like protein
VS_RS05590	116.354	47.616	30.584	13.452	7.462	11.971	-2.56456	down	2.46138e-11	3.39406e-10	MULTISPECIES: type 1 glutamine amidotransferase domain-containing protein
VS_RS05620	2495.46	2540.21	2255.79	266.133	270.04	266.659	-3.18303	down	1.50831e-29	1.26914e-27	DASS family sodium-coupled anion symporter
VS_RS05700	9887.37	12237.2	11618.3	856.084	1019.44	1071.12	-3.51744	down	7.93823e-35	1.2122e-32	Histidine ammonia-lyase
VS_RS05705	11791.7	12614.8	11876.5	656.452	729.716	758.332	-4.08058	down	1.04938e-43	3.32816e-41	urocanate hydratase
VS_RS05710	1445.59	2398.11	1907.87	199.654	167.307	224.117	-3.28253	down	1.80388e-30	1.69031e-28	Formimidoylglutamase
VS_RS05715	1963.47	2152.62	1881.45	235.169	310.64	289.38	-2.84419	down	1.11684e-24	5.48181e-23	Imidazolonepropionase
VS_RS05720	929.493	587.968	594.47	203.718	245.8	239.114	-1.61675	down	1.20925e-09	1.31898e-08	histidine utilization repressor
VS_RS05935	39.337	16.896	8.847	5.424	13.101	4.425	-1.5036	down	7.33857e-05	0.000319166	DUF3103 family protein
VS_RS06025	8.775	11.778	5.482	2.521	3.418	3.656	-1.43981	down	0.0111126	0.0269832	Conserved hypothetical protein
VS_RS06055	787.165	441.407	430.108	71.968	72.622	82.529	-2.8685	down	5.84261e-24	2.64715e-22	Carboxypeptidase
VS_RS06100	213.2	204.785	186.965	34.557	48.858	69.675	-1.98241	down	3.5127e-12	5.32458e-11	biotin/lipoyl-binding protein
VS_RS06105	160.56	193.525	171.961	55.35	68.351	76.178	-1.39605	down	2.01575e-07	1.4841e-06	TolC family protein
VS_RS06110	2526.02	1397.79	1979.21	295.551	366.545	329.317	-2.57389	down	1.56121e-19	5.0684e-18	MULTISPECIES: hypothetical protein
VS_RS06140	955.174	642.71	681.924	237.827	254.82	266.388	-1.58667	down	1.2131e-09	1.31969e-08	HD domain-containing protein
VS_RS06150	7300.48	20645.2	17187.5	1485.19	1532.16	1419.94	-3.34644	down	1.31153e-31	1.38652e-29	MULTISPECIES: hypothetical protein
VS_RS06260	12778.1	8238.13	8662.78	3355.59	3424.14	3742.16	-1.49605	down	5.29875e-09	5.23903e-08	MULTISPECIES: type VI secretion system contractile sheath small subunit
VS_RS06370	59.206	0	20.441	2.686	13.656	8.763	-1.66553	down	0.00597756	0.0156579	XRE family transcriptional regulator
VS_RS06555	36.42	22.221	12.411	2.853	0	3.104	-3.57555	down	2.52791e-05	0.000123344	acylphosphatase
VS_RS06570	97.223	26.769	38.547	10.742	24.034	19.864	-1.5727	down	3.07513e-06	1.80609e-05	MULTISPECIES: amino acid ABC transporter ATP-binding protein
VS_RS06585	1043.42	890.586	1192.31	135.765	110.455	105.109	-3.15356	down	5.08468e-28	3.61451e-26	MULTISPECIES: amino acid ABC transporter substrate-binding protein
VS_RS06590	607.345	385.874	335.805	148.304	141.948	150.875	-1.59109	down	2.59014e-09	2.6832e-08	siroheme synthase
VS_RS06660	41.822	58.007	52.256	7.209	12.218	19.602	-1.96218	down	1.19738e-07	9.07498e-07	MULTISPECIES: hypothetical protein
VS_RS06705	32.88	0	5.136	0	0	0	-13.6295	down	0.0184479	0.0417916	ribosome modulation factor
VS_RS06945	1495.47	1485.55	1840.74	427.639	430.888	550.893	-1.77445	down	2.53359e-11	3.45894e-10	MULTISPECIES: hypothetical protein
VS_RS06950	2431.77	1680.33	1932.77	397.116	406.189	431.117	-2.29187	down	1.75674e-17	4.79673e-16	MULTISPECIES: formate dehydrogenase subunit gamma
VS_RS06955	3915.9	3776.67	4548.61	954.017	883.752	933.491	-2.14313	down	9.98779e-16	2.31346e-14	4Fe-4S dicluster domain-containing protein
VS_RS06960	7402.22	1917.62	2602.53	391.61	415.813	471.03	-3.2212	down	2.41683e-30	2.21435e-28	twin-arginine translocation signal domain-containing protein
VS_RS06965	3287.55	50.942	120.033	24.531	12.473	26.682	-5.76297	down	5.83777e-48	2.1881e-45	twin-arginine translocation signal domain-containing protein
VS_RS07020	14646.8	6125.16	7163.05	3087.52	2673.89	2437.9	-1.7685	down	1.24315e-11	1.76134e-10	tungsten ABC transporter substrate-binding protein
VS_RS07030	3614.15	2033.63	2461.07	1095.7	936.705	809.441	-1.51267	down	4.83591e-09	4.83943e-08	MULTISPECIES: ATP-binding cassette domain-containing protein
VS_RS07085	790.76	1530.87	1309.97	65.401	86.753	67.014	-4.05048	down	2.67035e-40	7.33992e-38	fructosamine kinase family protein
VS_RS22150	186.967	150.577	135.789	24.17	8.193	13.145	-3.37858	down	3.95687e-13	6.76936e-12	MULTISPECIES: CPXCG motif-containing cysteine-rich protein
VS_RS07125	512.775	659.932	704.607	83.585	79.953	86.416	-2.90892	down	4.81845e-24	2.20739e-22	MULTISPECIES: ABC transporter substrate-binding protein
VS_RS07130	127.138	335.62	270.06	69.394	76.144	84.42	-1.67207	down	1.7064e-09	1.82267e-08	MULTISPECIES: proline/glycine betaine ABC transporter permease
VS_RS07135	199.522	303.109	283.366	90.642	98.958	102.943	-1.42587	down	8.8825e-08	6.90991e-07	glycine betaine/L-proline ABC transporter ATP-binding protein
VS_RS07140	590.954	761.624	736.929	194.792	150.636	176.565	-2.00105	down	9.38423e-13	1.5173e-11	Hpt domain-containing protein
VS_RS07145	670.373	520.597	491.116	115.223	108.887	139.518	-2.20971	down	4.66743e-16	1.14546e-14	sigma-54-dependent Fis family transcriptional regulator
VS_RS07220	141.689	10.28	10.766	6.601	6.713	7.18	-2.98907	down	6.65219e-07	4.44521e-06	hypothetical protein
VS_RS07225	304.319	4.539	3.169	8.742	2.964	9.509	-3.87832	down	1.39211e-14	2.75946e-13	Conserved hypothetical protein
VS_RS07285	2076.68	2864.01	2743.52	63.875	104.934	84.175	-4.92476	down	2.75814e-54	1.42148e-51	MULTISPECIES: arginine ABC transporter permease ArtM
VS_RS07290	2613.54	2779.65	2792.61	68.182	82.721	63.754	-5.253	down	2.02815e-59	1.67241e-56	MULTISPECIES: arginine ABC transporter permease ArtQ
VS_RS07295	5967.26	4730.84	4298.56	75.109	106.712	108.128	-5.69268	down	4.11527e-68	5.65575e-65	MULTISPECIES: arginine ABC transporter substrate-binding protein
VS_RS07300	2628.62	4982	4037.93	202.131	302.163	311.169	-3.83638	down	6.01108e-39	1.3044e-36	arginine ABC transporter ATP-binding protein ArtP
VS_RS07435	177.447	151.809	124.261	53.777	25.636	93.225	-1.39339	down	3.71361e-06	2.15045e-05	putative N-acetyltransferase
VS_RS07520	534.556	581.776	621.107	159.531	149.575	170.138	-1.85812	down	4.50135e-12	6.70003e-11	glycerophosphodiester phosphodiesterase
VS_RS07525	539.224	769.435	864.967	101.675	132.596	126.858	-2.58951	down	1.19166e-20	4.19934e-19	glycerol-3-phosphate transporter
VS_RS07555	852.092	998.509	904.144	62.168	116.566	101.431	-3.29756	down	1.11801e-27	7.81284e-26	MULTISPECIES: universal stress protein A
VS_RS07645	171.808	134.525	151.167	50.179	52.703	45.633	-1.62314	down	1.1159e-08	1.03857e-07	cation transporter
VS_RS07805	430.627	268.368	490.029	97.199	130.301	148.977	-1.65914	down	6.44892e-08	5.17294e-07	MULTISPECIES: hypothetical protein
VS_RS07855	40.413	17.593	18.424	3.765	6.701	17.406	-1.45522	down	0.000177772	0.000710435	LysR family transcriptional regulator
VS_RS07860	8143.96	15783.4	13156.5	2999.49	3764.93	3556.08	-1.84528	down	1.70745e-12	2.63664e-11	MFS transporter
VS_RS07865	3652.68	2390.51	2157.52	797.138	971.324	1166.59	-1.48236	down	8.16588e-09	7.84285e-08	DUF1415 domain-containing protein
VS_RS07995	51.72	47.965	39.656	10.536	17.308	4.408	-2.11106	down	3.15733e-09	3.23823e-08	DUF2804 domain-containing protein
VS_RS08040	4164.08	1391.95	1645.76	716.634	562.776	547.753	-1.97875	down	2.37815e-13	4.22635e-12	MULTISPECIES: integration host factor subunit alpha
VS_RS08070	7.116	22.287	31.12	4.088	8.316	6.671	-1.66565	down	0.00835744	0.0210493	ACT domain-containing protein
VS_RS08140	37.639	33.682	15.677	3.604	12.829	13.722	-1.52849	down	0.00222112	0.00662639	MULTISPECIES: Lrp/AsnC family transcriptional regulator
VS_RS08255	136.882	95.5	90.59	5.332	6.778	3.625	-4.3591	down	5.54636e-31	5.31805e-29	hypothetical protein
VS_RS08260	259.947	125.294	112.943	6.11	9.32	3.323	-4.73126	down	5.31972e-34	7.56318e-32	MULTISPECIES: outer membrane lipoprotein-sorting protein
VS_RS08265	75.01	144.415	129.582	9.142	23.574	17.046	-2.81007	down	2.88523e-21	1.07169e-19	RND transporter
VS_RS08360	203.067	0	8.274	0	0	0	-16.1043	down	4.21571e-12	6.2976e-11	MULTISPECIES: hypothetical protein
VS_RS08395	4473.68	3073.29	2988.61	553.265	646.335	655.969	-2.50534	down	2.7151e-20	9.25155e-19	Fumarate hydratase class I
VS_RS08405	202.124	364.504	349.914	110.368	70.32	98.354	-1.71571	down	1.00286e-09	1.10556e-08	hypothetical protein VS_1799
VS_RS08410	344.799	454.525	394.692	101.633	103.358	114.233	-1.90317	down	1.40899e-12	2.20047e-11	hybrid sensor histidine kinase/response regulator
VS_RS08415	823.584	238.067	363.686	63.563	70.798	85.6	-2.69597	down	8.99295e-20	3.03918e-18	MULTISPECIES: guanylate cyclase
VS_RS08425	389.321	1346.25	1208.55	367.637	309.23	290.826	-1.60521	down	7.71142e-10	8.68694e-09	septum formation initiator
VS_RS08430	420.058	1141.77	1187.51	278.149	276.119	306.485	-1.67541	down	1.41622e-10	1.75619e-09	MULTISPECIES: L-serine ammonia-lyase
VS_RS08445	660.182	745.242	703.935	92.984	106.318	122.462	-2.71272	down	2.44792e-22	1.00928e-20	methyl-accepting chemotaxis protein
VS_RS08485	1112.45	38.397	59.572	65.742	64.072	137.059	-2.18127	down	6.89473e-13	1.13708e-11	MULTISPECIES: hypothetical protein
VS_RS08540	259.474	273.89	207.767	39.313	39.981	62.074	-2.39025	down	1.41042e-17	3.87677e-16	ATPase
VS_RS08545	578.246	493.458	396.549	56.105	77.195	78.976	-2.79007	down	1.72443e-20	5.92486e-19	response regulator
VS_RS08555	162.199	290.288	198.062	38.124	34.463	50.683	-2.39981	down	1.31944e-14	2.6408e-13	TfoX/Sxy family DNA transformation protein
VS_RS08590	307.52	466.231	390.467	45.76	48.476	64.292	-2.87653	down	2.53933e-23	1.12577e-21	iron-containing alcohol dehydrogenase
VS_RS08625	86.751	65.561	60.802	15.707	25.557	21.185	-1.77083	down	5.0083e-09	4.99981e-08	agglutination protein
VS_RS08630	132.435	33.462	42.343	14.77	19.118	14.606	-2.1023	down	6.93282e-09	6.74152e-08	putative outer membrane protein
VS_RS08730	141.741	17.296	24.151	7.403	7.529	12.079	-2.76157	down	1.53189e-06	9.56968e-06	MULTISPECIES: hypothetical protein
VS_RS08745	420.481	35.553	65.157	39.947	31.92	31.037	-2.34048	down	8.46459e-11	1.09061e-09	carboxymuconolactone decarboxylase family protein
VS_RS08765	61.236	0	0	5.026	2.556	2.734	-2.56915	down	0.000522899	0.00185694	hypothetical protein
VS_RS08950	235.772	346.516	268.494	70.732	69.317	93.723	-1.86367	down	6.61551e-11	8.57727e-10	MULTISPECIES: DNA-binding response regulator
VS_RS08955	118.137	91.557	71.829	33.938	31.432	24.39	-1.64908	down	1.54242e-08	1.39767e-07	sensor histidine kinase
VS_RS08995	141.884	261.969	253.733	68.348	71.137	67.954	-1.66448	down	8.2216e-10	9.23642e-09	conserved hypothetical protein
VS_RS09020	349.788	49.31	64.362	50.931	54.595	40.426	-1.66693	down	3.17344e-08	2.69775e-07	GTP cyclohydrolase-2
VS_RS09045	257.209	576.286	441.75	128.113	134.573	142.101	-1.65553	down	7.2305e-10	8.21249e-09	Protein nrfD
VS_RS09050	231.79	521.651	357.693	78.948	83.937	131.412	-1.91668	down	7.19542e-12	1.04443e-10	MULTISPECIES: cytochrome c nitrite reductase Fe-S protein
VS_RS09055	202.116	374.127	264.256	43.547	42.858	45.839	-2.66802	down	7.36199e-18	2.079e-16	MULTISPECIES: cytochrome c nitrite reductase pentaheme subunit
VS_RS09060	284.206	305.924	262.478	63.305	82.429	99.747	-1.79626	down	3.43621e-11	4.64509e-10	MULTISPECIES: ammonia-forming nitrite reductase cytochrome c552 subunit
VS_RS09065	328.899	77.907	108.784	69.077	26.646	62.182	-1.70715	down	9.56571e-08	7.39951e-07	rhodanese-like domain-containing protein
VS_RS09110	529.74	109.778	156.769	12.815	32.582	19.167	-3.62443	down	1.05497e-25	5.72321e-24	MULTISPECIES: transcriptional regulator
VS_RS09325	680.038	304.267	267.844	101.926	177.078	159.371	-1.51416	down	6.41198e-08	5.15333e-07	Phage shock protein C
VS_RS09335	347.642	78.09	114.357	50.138	52.233	83.799	-1.53656	down	7.47381e-08	5.88063e-07	MULTISPECIES: phage shock protein PspA
VS_RS09420	470.574	243.792	251.441	49.805	97.682	100.608	-1.96083	down	8.34502e-10	9.3496e-09	MULTISPECIES: TIGR02647 family protein
VS_RS09465	1482.3	1537.46	1306.74	483.472	460.866	512.151	-1.5707	down	1.69711e-09	1.81745e-08	bifunctional phosphoribosyl-AMP cyclohydrolase/phosphoribosyl-ATP diphosphatase HisIE
VS_RS09470	1282.46	1549.45	1416.57	490.518	483.725	550.868	-1.47803	down	1.06811e-08	1.00087e-07	imidazole glycerol phosphate synthase cyclase subunit
VS_RS09485	1633.88	1665.41	1629.62	538.041	621.611	658.289	-1.43896	down	2.01304e-08	1.79261e-07	bifunctional histidinol-phosphatase/imidazoleglycerol-phosphate dehydratase HisB
VS_RS09500	3793.93	3017.84	3351.18	1091.12	1262.43	1270.54	-1.48763	down	6.70939e-09	6.53968e-08	ATP phosphoribosyltransferase
VS_RS09725	2786.43	3185.55	2981.92	1056.13	1126.68	1110.7	-1.44289	down	2.0026e-08	1.78717e-07	MULTISPECIES: alpha/beta hydrolase
VS_RS09740	3473.93	799.942	902.89	372.368	341.688	386.409	-2.23394	down	4.21637e-16	1.04096e-14	MULTISPECIES: DUF1425 domain-containing protein
VS_RS09750	2409.64	1276.26	1410.38	580.629	559.529	672.306	-1.49149	down	1.23643e-08	1.1379e-07	MULTISPECIES: purine nucleoside phosphoramidase
VS_RS09765	2528.93	5074.1	4668.05	397.354	450.343	408.656	-3.28795	down	4.55783e-31	4.47427e-29	uridine phosphorylase
VS_RS09770	1955.18	3760.47	3244.64	796.684	636.892	620.168	-2.12529	down	1.43605e-15	3.25321e-14	MULTISPECIES: zinc/cadmium/mercury/lead-transporting ATPase
VS_RS09895	174.539	0	5.165	1.583	1.61	0	-5.81324	down	3.45392e-19	1.0471e-17	MULTISPECIES: hypothetical protein
VS_RS09980	674.991	82.575	99.287	91.309	34.447	48.057	-2.30149	down	1.36735e-14	2.72347e-13	MULTISPECIES: alkyl hydroperoxide reductase subunit C
VS_RS10070	124.037	297.604	271.707	61.466	76.098	75.579	-1.70174	down	3.917e-09	3.95828e-08	LysE family translocator
VS_RS10130	384.489	1498.39	1008.88	203.235	151.643	188.624	-2.41158	down	3.80132e-18	1.10372e-16	hypothetical protein
VS_RS10160	291.059	234.889	202.478	9.233	16.433	19.25	-4.01939	down	9.08192e-34	1.24816e-31	MULTISPECIES: PLP-dependent cysteine synthase family protein
VS_RS10280	2210.21	3172.26	2952.52	741.798	435.822	513.988	-2.30078	down	1.29536e-17	3.60862e-16	MULTISPECIES: pyridoxal phosphate-dependent aminotransferase
VS_RS10285	81.498	15.315	25.967	8.428	8.572	6.112	-2.40921	down	3.53097e-08	2.95898e-07	MULTISPECIES: 5'-deoxynucleotidase
VS_RS10290	429.231	336.166	317.807	122.288	121.876	144.986	-1.4769	down	1.92429e-08	1.72101e-07	deoxyguanosinetriphosphate triphosphohydrolase family protein
VS_RS10435	189.758	31.838	35.565	12.265	8.316	13.341	-2.92227	down	2.03089e-08	1.8046e-07	hypothetical protein VS_2227
VS_RS10520	9109.3	11689.5	10723	2357.14	2232.1	2873.13	-2.07864	down	4.09061e-15	8.56121e-14	succinate dehydrogenase
VS_RS10530	5978.75	17639.2	17435.1	2944.7	2925.03	2884.5	-2.22944	down	8.09416e-17	2.16703e-15	MULTISPECIES: succinate dehydrogenase, hydrophobic membrane anchor protein
VS_RS10535	7453.56	20872.6	21341.4	3924.87	3770.32	3504.94	-2.14879	down	7.23766e-16	1.72491e-14	MULTISPECIES: succinate dehydrogenase cytochrome b556 subunit
VS_RS10540	7300.06	13570	12305.8	3364.19	3281.99	3268.48	-1.7425	down	2.07629e-11	2.90188e-10	MULTISPECIES: citrate synthase
VS_RS10595	416.865	1279.09	1060.27	333.452	309.11	316.862	-1.52245	down	4.11263e-09	4.1357e-08	MULTISPECIES: PTS N-acetylmuramic acid transporter subunit IIBC
VS_RS10605	284.098	507.749	454.513	161.65	127.25	150.08	-1.50549	down	1.15606e-08	1.07352e-07	MULTISPECIES: ROK family protein
VS_RS10645	683.783	624.516	591.802	235.18	191.52	169.559	-1.67206	down	3.61354e-10	4.24462e-09	transcriptional regulator
VS_RS10650	434.263	240.603	249.372	92.37	64.785	107.402	-1.80467	down	3.05256e-10	3.63684e-09	Transmembrane regulatory protein toxS
VS_RS10655	79.461	82.045	68.737	18.437	24.107	37.244	-1.52888	down	9.7521e-05	0.000414514	SelT/SelW/SelH family protein
VS_RS10660	721.261	1338.51	1057.24	344.665	304.595	442.019	-1.51414	down	8.17955e-09	7.84285e-08	phosphodiesterase
VS_RS10665	474.429	715.242	562.869	56.396	45.063	72.298	-3.33428	down	2.64115e-26	1.60139e-24	CBS domain-containing protein
VS_RS10670	84.215	18.232	20.367	2.341	7.143	0	-3.69441	down	1.07139e-08	1.00166e-07	MULTISPECIES: P-II family nitrogen regulator
VS_RS10675	80.361	170.654	161.856	23.775	23.127	32.606	-2.37648	down	5.08591e-14	9.66323e-13	DUF1538 domain-containing protein
VS_RS10680	81.731	235.085	179.932	11.181	17.056	27.971	-3.1436	down	7.12144e-21	2.55319e-19	DUF1538 domain-containing protein
VS_RS10700	1356.48	385.348	441.026	209.421	223.758	276.809	-1.62034	down	7.44631e-10	8.43438e-09	MULTISPECIES: SPFH/Band 7/PHB domain protein
VS_RS10760	3726.7	1937.96	1845.36	254.209	179.748	234.38	-3.49016	down	9.49005e-34	1.26218e-31	polar flagellin
VS_RS10780	30.402	0	0	0	0	0	-13.3071	down	0.00148912	0.00466185	MULTISPECIES: DUF2956 domain-containing protein
VS_RS10885	1555.91	1693.5	1792.37	220.097	267.626	261.523	-2.75042	down	8.22254e-23	3.495e-21	phosphoribosylglycinamide formyltransferase
VS_RS10935	385.684	69.139	68.284	66.045	72.671	60.062	-1.39593	down	7.26233e-07	4.80619e-06	MULTISPECIES: hydroxyacylglutathione hydrolase
VS_RS10960	687.643	1070.69	862.078	247.587	257.145	277.899	-1.74339	down	2.58952e-10	3.11271e-09	Cytochrome c553
VS_RS11070	1447.68	803.275	854.022	350.967	332.983	344.509	-1.5941	down	2.63815e-09	2.72608e-08	DUF3461 family protein
VS_RS11250	2061.11	1714.03	1610.15	255.303	239.476	328.011	-2.71042	down	6.38571e-23	2.74253e-21	MULTISPECIES: LOG family protein
VS_RS11390	2237.85	3324.46	3326.21	1178.27	1122.81	1066.81	-1.4001	down	4.11623e-08	3.43547e-07	aminoacyl-histidine dipeptidase
VS_RS11415	280.046	71.49	82.113	37.017	73.784	49.927	-1.43189	down	1.7261e-06	1.06378e-05	gamma-glutamylcyclotransferase
VS_RS11575	1358.06	2906.78	2618.54	611.116	586.579	781.122	-1.79848	down	5.79177e-12	8.49803e-11	phosphopentomutase
VS_RS11580	377.395	992.915	858.619	252.284	284.862	305.352	-1.4036	down	5.02294e-08	4.07669e-07	thymidine phosphorylase
VS_RS11585	1518.04	3131.41	2553.09	653.614	669.008	712.098	-1.82367	down	4.00058e-12	6.01985e-11	deoxyribose-phosphate aldolase
VS_RS11765	291.569	333.345	319.307	117.605	101.029	128.716	-1.44273	down	5.64035e-08	4.56879e-07	efflux RND transporter periplasmic adaptor subunit
VS_RS11900	321.613	161.885	150.696	54.135	79.278	68.306	-1.65256	down	5.97955e-09	5.85598e-08	DNA/RNA nuclease SfsA
VS_RS12195	165.832	105.996	77.703	44.236	34.605	25.909	-1.73844	down	1.5484e-07	1.15444e-06	Glycosidase
VS_RS12210	76.589	51.402	53.83	20.462	22.823	25.847	-1.39505	down	3.32187e-06	1.93995e-05	maltose ABC transporter substrate-binding protein
VS_RS12255	16868.1	33518.9	31000.3	9649.38	10073	9840.67	-1.46101	down	1.06582e-08	1.00087e-07	RNA polymerase sigma factor rpoS (Sigma-38 factor)
VS_RS22270	60.712	210.921	180.724	52.323	71.991	33.478	-1.51942	down	1.30117e-05	6.78427e-05	MULTISPECIES: hypothetical protein
VS_RS12385	2155.49	3677.89	2848.51	330.6	368.23	284.255	-3.14262	down	2.77441e-27	1.87523e-25	MULTISPECIES: succinate dehydrogenase assembly factor 2 family protein
VS_RS12400	575.804	160.761	194.257	47.639	24.224	25.909	-3.25097	down	1.35208e-17	3.74137e-16	MULTISPECIES: DUF1107 domain-containing protein
VS_RS12450	363.25	1304.29	937.552	104.353	68.98	72.36	-3.40639	down	5.93737e-30	5.32169e-28	MULTISPECIES: amino acid transporter
VS_RS12495	869.042	1150.3	1293.24	263.523	289.153	245.152	-2.0538	down	3.76178e-13	6.48947e-12	MULTISPECIES: hypothetical protein
VS_RS12655	730.6	314.051	335.093	138.865	179.912	182.083	-1.46192	down	9.38509e-08	7.27345e-07	DUF4426 domain-containing protein
VS_RS12800	320.181	213.318	254.058	56.396	24.58	48.198	-2.60804	down	6.32695e-16	1.51663e-14	hypothetical protein VS_2724
VS_RS22300	187.338	80.524	69.041	30.839	38.742	51.303	-1.47869	down	3.58426e-07	2.55232e-06	MarR family transcriptional regulator
VS_RS12865	774.696	606.934	589.867	238.928	216.973	184.482	-1.62228	down	7.66644e-10	8.65992e-09	MULTISPECIES: arginine deiminase
VS_RS12870	158.448	267.443	205.391	13.083	13.305	16.009	-3.89616	down	2.71068e-31	2.79403e-29	MULTISPECIES: ornithine carbamoyltransferase
VS_RS13025	3968.8	3600.45	3985.32	1172.11	1055.61	1297.91	-1.71251	down	4.28581e-11	5.6818e-10	MULTISPECIES: class 1 fructose-bisphosphatase
VS_RS13105	337.136	236.3	268.933	98.098	105.258	96.304	-1.49112	down	1.38883e-08	1.26685e-07	bifunctional 2',3'-cyclic-nucleotide 2'-phosphodiesterase/3'-nucleotidase
VS_RS13110	8.108	15.237	9.118	2.795	1.421	3.04	-2.16109	down	0.00365742	0.010182	DedA family protein
VS_RS13115	9.249	10.158	13.396	5.073	3.685	3.153	-1.4613	down	0.00291399	0.00837823	D-alanine--D-alanine ligase
VS_RS13120	24.585	4.714	24.685	7.567	6.156	3.292	-1.66555	down	0.00159689	0.00496154	hypothetical protein
VS_RS13125	3.814	1.707	13.106	1.096	1.114	2.384	-2.01886	down	0.00791645	0.0200365	MULTISPECIES: hypothetical protein
VS_RS13130	37.009	2.922	4.08	0	1.908	0	-4.52556	down	4.24674e-05	0.000194764	MULTISPECIES: YHS domain-containing protein
VS_RS13150	2088.09	3155.97	3031.87	253.971	289.643	331.498	-3.24138	down	1.93735e-29	1.59754e-27	GNAT family N-acetyltransferase
VS_RS13155	1328.65	2348.76	1854.53	235.208	226.403	226.361	-3.00736	down	2.14706e-26	1.34126e-24	DMT family transporter
VS_RS13365	71.097	5.614	0	10.813	0	7.841	-2.03977	down	0.00557105	0.0147808	MULTISPECIES: protein SlyX
VS_RS13370	55.277	5.3	3.7	5.955	6.056	5.552	-1.87158	down	1.32398e-05	6.85774e-05	isoaspartyl peptidase/L-asparaginase
VS_RS13435	5528.56	8944.8	7396.87	908.935	844.163	845.331	-3.07326	down	4.75237e-28	3.43755e-26	DUF1338 domain-containing protein
VS_RS13440	2648.7	3135.68	3150.21	557.433	535.939	545.022	-2.44712	down	1.65504e-19	5.28972e-18	MULTISPECIES: N-succinylglutamate 5-semialdehyde dehydrogenase
VS_RS13445	3035.41	5389.41	5715.42	1236.69	952.887	826.384	-2.22911	down	9.2155e-17	2.45132e-15	Arginine N-succinyltransferase, beta chain
VS_RS13450	3928.2	4077.33	3732.84	1628.64	928.12	839.286	-1.78931	down	8.87055e-12	1.27433e-10	MULTISPECIES: aspartate aminotransferase family protein
VS_RS13560	2075.39	1931.81	1813.38	180.572	227.762	234.072	-3.1796	down	1.45813e-29	1.26914e-27	argininosuccinate lyase
VS_RS13565	3232.72	1541.8	1555.66	102.383	117.222	121.689	-4.21315	down	1.66069e-44	5.70587e-42	argininosuccinate synthase
VS_RS13570	2365.1	1849.3	1513.09	112.487	135.58	130.284	-3.92009	down	2.79867e-39	6.78759e-37	acetylglutamate kinase
VS_RS13575	1950.71	1133.45	929.148	98.94	128.892	144.975	-3.42828	down	3.93702e-32	4.38712e-30	N-acetyl-gamma-glutamyl-phosphate reductase
VS_RS13580	928.373	554.964	562.713	149.611	154.355	152.515	-2.16421	down	1.94256e-15	4.17145e-14	MULTISPECIES: acetylornithine deacetylase
VS_RS13685	276.743	205.962	202.853	113.349	86.454	48.803	-1.46341	down	1.26933e-06	8.01444e-06	MULTISPECIES: 5-carboxymethyl-2-hydroxymuconate Delta-isomerase
VS_RS13730	1474.8	182.844	217.864	115.831	116.205	166.854	-2.23321	down	2.27137e-15	4.85226e-14	MULTISPECIES: membrane protein FxsA
VS_RS13735	2140.19	2820.73	2657.36	473.71	588.804	694.405	-2.11642	down	1.64745e-15	3.63123e-14	MULTISPECIES: aspartate ammonia-lyase
VS_RS13780	3125.79	3918.24	3640.11	408.368	439.224	495.371	-2.99198	down	2.52734e-26	1.55526e-24	hypothetical arginine repressor
VS_RS13790	435.9	367.719	337.575	30.001	43.776	39.727	-3.32969	down	3.01117e-26	1.79929e-24	MULTISPECIES: DNA-binding response regulator
VS_RS14100	705.79	421.154	410.117	117.899	110.356	127.603	-2.11079	down	8.10948e-15	1.63899e-13	MULTISPECIES: soluble pyridine nucleotide transhydrogenase
VS_RS14210	27.97	0	0	0	0	0	-13.1868	down	0.00148912	0.00466185	hypothetical protein VS_3028
VS_RS14215	153.143	201.682	148.93	37.353	22.792	35.213	-2.40126	down	1.26675e-11	1.78864e-10	MULTISPECIES: DUF2500 domain-containing protein
VS_RS14340	651.08	1214.83	1093.36	299.793	232.707	314.547	-1.80472	down	7.16078e-12	1.04325e-10	heme biosynthesis operon protein HemX
VS_RS14345	1093.9	955.057	882.242	305.211	277.867	359.208	-1.63725	down	3.36317e-10	3.97316e-09	heme biosynthesis protein HemY
VS_RS14370	689.107	229.451	236.536	131.208	106.514	135.206	-1.63103	down	2.18448e-09	2.29761e-08	NAD(P)H-flavin reductase
VS_RS14375	536.803	94.808	99.287	88.265	80.477	76.144	-1.57755	down	4.9527e-07	3.42043e-06	Predicted ferredoxin
VS_RS14455	142.482	44.135	61.626	28.337	25.616	30.823	-1.54999	down	0.000106285	0.00044807	MULTISPECIES: DUF2282 domain-containing protein
VS_RS14665	1081.15	1001.95	921.789	354.858	370.377	358.899	-1.47077	down	1.62908e-08	1.46974e-07	sporulation-control (spo0M) related protein
VS_RS14675	659.879	834.33	842.574	266.976	269.151	237.481	-1.59485	down	9.85513e-10	1.08935e-08	cytochrome c oxidase accessory protein CcoG
VS_RS14700	2560.7	4473.85	4237.33	870.175	956.488	963.33	-2.01439	down	2.47362e-14	4.82565e-13	acetolactate synthase 2 catalytic subunit
VS_RS14705	3205.2	3103.21	3006.82	654.538	753.616	752.725	-2.10797	down	6.65451e-15	1.35155e-13	MULTISPECIES: acetolactate synthase 2 small subunit
VS_RS14710	2345.85	2414.92	2364.15	606.426	579.924	690.541	-1.92453	down	2.93473e-13	5.12708e-12	branched-chain amino acid transaminase
